# Supplementary material for: The causal role of affect sharing in driving vicarious fear learning
Source: PLoS One. 2022 Nov 18;17(11):e0277793. doi: 10.1371/journal.pone.0277793 (PMC9674158; doi:10.1371/journal.pone.0277793)
Supplement: S2 File — (ZIP) [file pone.0277793.s002.zip]

Archive with 18 entries (17 files):
- S2_File/
- S2_File/00analysis_walkthrough.docx
- S2_File/00rawdata.sav
- S2_File/00variable_labels.xlsx
- S2_File/eye01_interest_areas_demonstrator1.ias
- S2_File/eye02_interest_areas_demonstrator2.ias
- S2_File/eye03_report_settings.props
- S2_File/eye04_interest_periods.props
- S2_File/eye05_to_eye08.sps
- S2_File/plot01_to_plot15.sps
- S2_File/plot16_Fig_D_4_5.Rmd
- S2_File/plot17_Fig_3_B.Rmd
- S2_File/plot18_Fig_A.Rmd
- S2_File/plot19_Fig2_noblock.Rmd
- S2_File/SCR00_poly2leda2digi.m
- S2_File/SCR01_to_SCR04_SCR10_to_SCR11.m
- S2_File/SCR05_to_SCR09_SCR12_to_SCR13.sps
- S2_File/self01_n39_stats_selfreport.sps
