# Supplementary material for: The causal role of affect sharing in driving vicarious fear learning
Source: PLoS One. 2022 Nov 18;17(11):e0277793. doi: 10.1371/journal.pone.0277793 (PMC9674158; doi:10.1371/journal.pone.0277793)
Supplement: S2 File — (ZIP) [file pone.0277793.s002.zip › S2_File/00variable_labels.xlsx]

## Sheet: Tabelle1
Variable name in file "00rawdata.sav":	Variable meaning:
FILTER_VARIABLES
FIL_n36_eye	Filter variable used to select only those 36 participants who have eye gaze data
CONDITION_VARIABLES
participant	Participant (numbers do not reflect the order in which participants were tested)
exp_type	Experiment version
firstModel	Demonstrator (1 or 2) used in round 1 of the fear conditioning paradigm
firstSugg	Suggestion (high or low empathy) used in round 1 of the fear conditioning paradigm
order	Order in which the suggestions were delivered (1= high empathy suggestion first; 2= low empathy suggestion first)
DEMOGRAPHICS_VARIABLES
gender	Participant gender (m= male, f= female)
age	Participant age
POSTHYPNOTIC_INTERVIEW_VARIABLES
nshock_vidU_Csp	Post-hypnosis interview: How many shocks did the demonstrator receive with this colour (showing CS+) during high empathy round
nshock_vidU_Csm	How many shocks did the demonstrator receive with this colour (showing CS-) during high empathy round
nshock_vidD_Csp	How many shocks did the demonstrator receive with this colour (showing CS+) during low empathy round
nshock_vidD_Csm	How many shocks did the demonstrator receive with this colour (showing CS-) during low empathy round
nshock_picU_Csp	How many shocks did you receive (in the test stage) with this colour (showing CS+) during high empathy round
nshock_picU_Csm	How many shocks did you receive (in the test stage) with this colour (showing CS-) during high empathy round
nshock_picD_Csp	How many shocks did you receive (in the test stage) with this colour (showing CS+) during low empathy round
nshock_picD_Csm	How many shocks did you receive (in the test stage) with this colour (showing CS-) during low empathy round
unp_model_U	How unpleasant were the shocks to this demonstrator (high empathy round)
unp_model_D	How unpleasant were the shocks to this demonstrator (low empathy round)
unp_self_U	How unpleasant was it for you to watch these videos (high empathy round)
sens_self_U	Did you feel any tingling in your own body while watching the demonstrator receive shocks (yes/no) (high empathy round)
vicpain_self_U	Did you feel any pain in your own body while watching the demonstrator receive shocks (yes/no) (high empathy round)
sensORpain_self_U	Did you feel any tingling and/or pain in your own body while watching the demonstrator receive shocks (yes/no) (high empathy round)
vidU_pain_where	If pain: Where on your body? (high empathy round)
vidU_pain_wherecat	If pain: Where on your body? (categories) (high empathy round)
unp_self_D	How unpleasant was it for you to watch these videos (low empathy round)
sens_self_D	Did you feel any tingling in your own body while watching the demonstrator receive shocks (yes/no) (low empathy round)
vicpain_self_D	Did you feel any pain in your own body while watching the demonstrator receive shocks (yes/no) (low empathy round)
sensORpain_self_D	Did you feel any tingling and/or pain in your own body while watching the demonstrator receive shocks (yes/no) (low empathy round)
vidD_pain_wherecat	If pain: Where on your body? (categories) (low empathy round)
symp_U	How likeable did you find the demonstrator (high empathy)
symp_D	How likeable did you find the demonstrator (low empathy)
yeshock_U	Did you expect to get shocks yourself after seeing the video (high empathy)
intshock_U	If yes: how intense did you imagine the shocks to be
yesshock_D	Did you expect to get shocks yourself after seeing the video (low empathy)
intshock_D	If yes: how intense did you imagine the shocks to be
depth_vidU	How hypnotized did you feel during the learning stage (high empathy)
depth_vidD	How hypnotized did you feel during the learning stage (low empathy)
depth_picU	How hypnotized did you feel during the test stage (high empathy)
depth_picD	How hypnotized did you feel during the test stage (low empathy)
effic_U	How effective was the high empathy suggestion
effic_D	How effective was the low empathy suggestion
strateg_U	What strategy did you use to implement the suggestion? (high empathy)
effect_U	What changes did the suggestion induce while you watched the video? (high empathy)
strateg_D	What strategy did you use to implement the suggestion? (low empathy)
effect_D	What changes did the suggestion induce while you watched the video? (low empathy)
TRAIT_VARIABLES
hhsscore12s	Hypnotizability score
staiy1	State anxiety score
stay2	Trait anxiety score
AQ_Total	Autism score
qcae_C	Cognitive empathy score
qcae_A	Affective empathy score
Osb_yesvicpain	Vicarious pain score (1= feels vicarious pain; 0= does not feel vicarious pain)
SKIN_CONDUCTANCE_VARIABLES (Examples)
AmpSum_log_avg	SCR mean of this participant (used to calculate z-transformed SCR scores)
AmpSum_log_sd	SCR standard deviation of this participant (used to calculate z-transformed SCR scores)
vidU_csp1_AmpSum_logZ	Z-transformed logarithmized (logZ) SCR-Response: learning stage (vid), high empathy round (U), 1st instance of CS+ (reinforced conditioned stimulus) (csp1)
vidD_csm6_AmpSum_logZ	Z-transformed logarithmized SCR-Response: learning stage, low empathy round, 6th instance of CS- (not reinforced conditioned stimulus)
picD_csp4_AmpSum_logZ	Z-transformed logarithmized (logZ) SCR-Response: test stage (pic), low empathy round (D), 4th instance of CS+ (csp4)
vidU_usp4_AmpSum_logZ	Z-transformed logarithmized SCR-Response: learning stage, high empathy round, 4th instance of US+ (unconditioned stimulus)
vidU_csp2to6_AmpSum_logZ	Z-transformed logarithmized SCR-Response: learning stage, high empathy round, average over all CS+ trials except the first
vidU_usp234_AmpSum_logZ	Z-transformed logarithmized SCR-Response: learning stage, high empathy round, average over all US+ trials except the first
vidD_usm2to6_AmpSum_logZ	Z-transformed logarithmized SCR-Response: learning stage, low empathy round, average over all US- trials (no shock to demonstrator) except the first
vidU_cs2to6_Tonic_logZ	Z-transformed logarithmized tonic SCL: learning stage, high empathy round, average over all trials except the first of each condition
picD_cs2to6_Tonic_logZ	Z-transformed logarithmized tonic SCL: test stage, low empathy round, average over all trials except the first of each condition
EYE_GAZE_VARIABLES (Examples)
IP1_U_CSm_IA1_DWELL_PRC	% fixation time (DWELL_PRC) at the cue area (IA1) during CS- presentations (CSm), high empathy round (U)
IP1_D_CSp_IA2_DWELL_PRC	% fixation time at the demonstrator's face (IA2) during CS+ presentations (low empathy round)
IP3_U_USp_IA2_DWELL_PRC	% fixation time at the demonstrator's face (IA2) during US+ presentations (high empathy round)
IP3_D_USm_IA3_DWELL_PRC	% fixation time at the demonstrator's arm (IA3) during US- presentations (low empathy round)
