# Supplementary material for: The causal role of affect sharing in driving vicarious fear learning
Source: PLoS One. 2022 Nov 18;17(11):e0277793. doi: 10.1371/journal.pone.0277793 (PMC9674158; doi:10.1371/journal.pone.0277793)
Supplement: S2 File — (ZIP) [file pone.0277793.s002.zip › S2_File/eye01_interest_areas_demonstrator1.ias]

# EyeLink Interest Area Set created on Wed Jun 26 15:22:33 CEST 2019
# Interest area set file created using: hypols_11_v0103_videos1_181121_105855.edf. Interest Period: No Interest Period Selected
FREEHAND	1	354.0,282.0 815.0,266.0 815.0,652.0 367.0,747.0 	wm1_rectangle
RECTANGLE	2	989.0	191.0	1403.0	758.0	wm1_head
FREEHAND	3	464.0,811.0 863.0,725.0 848.0,1024.0 467.0,1020.0 	wm1_arm
RECTANGLE	4	163.0	143.0	1755.0	1055.0	wm1_video
