# Supplementary material for: The causal role of affect sharing in driving vicarious fear learning
Source: PLoS One. 2022 Nov 18;17(11):e0277793. doi: 10.1371/journal.pone.0277793 (PMC9674158; doi:10.1371/journal.pone.0277793)
Supplement: S2 File — (ZIP) [file pone.0277793.s002.zip › S2_File/eye02_interest_areas_demonstrator2.ias]

# EyeLink Interest Area Set created on Wed Jun 26 15:29:32 CEST 2019
# Interest area set file created using: hypols_21_v0034_videos1_181127_105413.edf. Interest Period: No Interest Period Selected
FREEHAND	1	319.0,297.0 772.0,268.0 781.0,677.0 341.0,767.0 	wm2_rectangle
RECTANGLE	2	1040.0	204.0	1560.0	732.0	wm2_head
FREEHAND	3	433.0,840.0 838.0,734.0 834.0,1020.0 429.0,1020.0 	wm2_arm
RECTANGLE	4	167.0	147.0	1747.0	1051.0	wm2_video
