# Supplementary material for: The causal role of affect sharing in driving vicarious fear learning
Source: PLoS One. 2022 Nov 18;17(11):e0277793. doi: 10.1371/journal.pone.0277793 (PMC9674158; doi:10.1371/journal.pone.0277793)
Supplement: S2 File — (ZIP) [file pone.0277793.s002.zip › S2_File/eye03_report_settings.props]

Fixation:[RECORDING_SESSION_LABEL, TRIAL_INDEX]
InterestArea:[IP_INDEX, IP_LABEL, IP_END_EVENT_MATCHED, IP_START_EVENT_MATCHED, RECORDING_SESSION_LABEL, TRIAL_INDEX, DATA_FILE, EYE_USED, IA_AREA, IA_AVERAGE_FIX_PUPIL_SIZE, IA_DWELL_TIME, IA_DWELL_TIME_%, IA_FIXATION_%, IA_FIXATION_COUNT, IA_GROUP, IA_LABEL, IA_RUN_COUNT]
Trial:[RECORDING_SESSION_LABEL, INDEX, DURATION, DATA_FILE, AVERAGE_FIXATION_DURATION, FIXATION_COUNT, IP_DURATION, IP_INDEX, IP_LABEL, IP_START_EVENT_MATCHED, IP_END_EVENT_MATCHED, SAMPLE_COUNT, TRIAL_LABEL, CS, US, model, sugg, exp]
Saccade:[RECORDING_SESSION_LABEL, TRIAL_INDEX]
Sample:[RECORDING_SESSION_LABEL, TRIAL_INDEX]
Message:[RECORDING_SESSION_LABEL, TRIAL_INDEX]
InterestAreaGroup:[IP_INDEX, IP_LABEL, TRIAL_GROUP, GROUPING_VARIABLES, IA_ID, IA_DWELL_TIME, IA_DWELL_TIME_%, IA_FIXATION_COUNT, IA_FIX_COUNT_%, IA_LABEL, IA_RUN_COUNT, TRIALS_IN_GROUP, TRIALS_USING_THIS_IA, CS, US, model, sugg, exp]
TrialGroup:[IP_INDEX, IP_LABEL, TRIAL_GROUP, GROUPING_VARIABLES, FIXATION_COUNT, PUPIL_SIZE, RUN_COUNT, SACCADE_COUNT, SAMPLE_COUNT, TRIAL_COUNT, VISITED_INTEREST_AREA_COUNT, CS, US, model, sugg]
TimeCourse:[RECORDING_SESSION_LABEL, TRIAL_LABEL, TRIAL_INDEX, BIN_INDEX]
