# Supplementary material for: The causal role of affect sharing in driving vicarious fear learning
Source: PLoS One. 2022 Nov 18;17(11):e0277793. doi: 10.1371/journal.pone.0277793 (PMC9674158; doi:10.1371/journal.pone.0277793)
Supplement: S2 File — (ZIP) [file pone.0277793.s002.zip › S2_File/eye05_to_eye08.sps]

* Encoding: UTF-8.

* ==============================================================================================================
* =========  The following scripts have been copied into a single document to reduce the number of attachments to our initial submission  =========
* ==============================================================================================================


* ====================================================================
* =========  Document name: eye05_compute_vars_trialreport.sps  =========
* ====================================================================


* ============= compuate variables: =====================
* ======== IM TRIALREPORT: ================


COMPUTE total_fix_dur_trial=AVERAGE_FIXATION_DURATION * FIXATION_COUNT.
EXECUTE.


* ============== Find missing / non-valid trials: ==================

SPLIT FILE OFF.

* Dies dient nur dazu, den Datensatz zu identifizieren: 

FREQUENCIES VARIABLES=IP_LABEL
  /ORDER=ANALYSIS.


* Suche nach bereits fehlenden trials:

FREQUENCIES VARIABLES=RECORDING_SESSION_LABEL INDEX
  /ORDER=ANALYSIS.


* MINMAX für alle zusammen:

DESCRIPTIVES VARIABLES=total_fix_dur_trial
  /STATISTICS=MIN MAX.

GRAPH 
  /HISTOGRAM=total_fix_dur_trial.


* Suche nach nicht-validen trials: 

SORT CASES  BY RECORDING_SESSION_LABEL INDEX. 
SPLIT FILE LAYERED BY RECORDING_SESSION_LABEL INDEX. 
DESCRIPTIVES VARIABLES=total_fix_dur_trial 
  /STATISTICS=MIN MAX.

SPLIT FILE OFF.


* ====================================================================
* =========  Document name: eye06_compute_vars_AIAreport_IP01  =========
* ====================================================================

* Encoding: UTF-8.

DATASET ACTIVATE DataSet1.

* Caculate variables from aggregated AIA report:

* string version for variables sugg, CS, exp:

* sSugg:

STRING  sSugg (A8).
COMPUTE sSugg=CHAR.SUBSTR(TRIAL_GROUP,1,1).
EXECUTE.

* sCS:

STRING  sCS (A8).
COMPUTE sCS=CHAR.SUBSTR(TRIAL_GROUP,4,3).
EXECUTE.

* sexp:

STRING  sexp (A8).
COMPUTE sexp=CHAR.SUBSTR(TRIAL_GROUP,9,(CHAR.LENGTH(TRIAL_GROUP)-8)).
EXECUTE.

* Numerische Variablen erstellen:

* sugg:

RECODE sSugg ('U'=1) ('D'=0) INTO sugg.
EXECUTE.

* CS:

RECODE sCS ('CS-'=0) ('CS+'=1) INTO CS.
EXECUTE.


* BY HAND: Turn sexp into numerical variable and rename to exp

* Labels:

VARIABLE LABELS
sugg 'Suggestion'
CS 'CS'
exp 'Subject'.
EXECUTE. 

VALUE LABELS
CS
1 'CS+'
0 'CS-'.
EXECUTE.

VALUE LABELS
sugg
1 'U'
0 'D'.
EXECUTE.


* =================================================================================
* ========== Note:These definitions were changed post-hoc for ANONYMIZATION !!!!!!!!!!!! ================
* =================================================================================


* Define variable session:

* D (=0) first:

IF  ( ((participant >= 31) OR ((participant >= 11) AND (participant <= 21))) 
    AND (sugg = 1) ) session=2.
EXECUTE.

IF  ( ((participant >= 31) OR ((participant >= 11) AND (participant <= 21)))
    AND (sugg = 0) ) session=1.
EXECUTE.

* U (=1) first:

IF  ( ((participant <= 10) OR ((participant >= 22) AND (participant <= 30)))
 AND (sugg = 1) ) session=1.
EXECUTE.

IF  ( ((participant <= 10) OR ((participant >= 22) AND (participant <= 30)))
 AND (sugg = 0) ) session=2.
EXECUTE.


* Define variable model:

* First model = WM1:

IF  ( ((participant <= 10) OR (participant >= 31)) 
    AND (session = 1) ) model=1.
EXECUTE.

IF  ( ((participant <= 10) OR (participant >= 31)) 
    AND (session = 2) ) model=2.
EXECUTE.

*First model = WM2:

IF  ( ((participant >= 11) AND (participant <= 30)) 
    AND (session = 1) ) model=2.
EXECUTE.

IF  ( ((participant >= 11) AND (participant <= 30)) 
    AND (session = 2) ) model=1.
EXECUTE.


* ====================================================================
* =========  Document name: eye07_compute_vars_AIAreport_IP03  =========
* ====================================================================

* Encoding: UTF-8.

DATASET ACTIVATE DataSet1.

* Caculate variables from aggregated AIA report:

* string version for variables sugg, US, exp:

* sSugg:

STRING  sSugg (A8).
COMPUTE sSugg=CHAR.SUBSTR(TRIAL_GROUP,1,1).
EXECUTE.


* sUS:

STRING  sUS (A8).
IF  (CHAR.INDEX(TRIAL_GROUP,"a") = 0) sUS=CHAR.SUBSTR(TRIAL_GROUP,4,3).
EXECUTE.
IF  (CHAR.INDEX(TRIAL_GROUP,"a") > 0) sUS=CHAR.SUBSTR(TRIAL_GROUP,4,4).
EXECUTE.


* sexp:

STRING  sexp (A8).
IF  (CHAR.INDEX(TRIAL_GROUP,"a") = 0) sexp=CHAR.SUBSTR(TRIAL_GROUP,9,(CHAR.LENGTH(TRIAL_GROUP)-8)).
EXECUTE.
IF  (CHAR.INDEX(TRIAL_GROUP,"a") > 0) sexp=CHAR.SUBSTR(TRIAL_GROUP,10,(CHAR.LENGTH(TRIAL_GROUP)-9)).
EXECUTE.


* Numerische Variablen erstellen:

* sugg:

RECODE sSugg ('U'=1) ('D'=0) INTO sugg.
EXECUTE.

* US:

RECODE sUS ('US-'=0) ('US+'=1) ('US-a'=0.5) INTO US.
EXECUTE.


* BY HAND: Turn sexp into numerical variable and rename to exp

* Labels:

VARIABLE LABELS
sugg 'Suggestion'
US 'US'
exp 'Subject'.
EXECUTE. 

VALUE LABELS
US
1 'US+'
0 'US-'
0.5 'US-a'.
EXECUTE.

VALUE LABELS
sugg
1 'U'
0 'D'.
EXECUTE.


* =================================================================================
* ========== Note:These definitions were changed post-hoc for ANONYMIZATION !!!!!!!!!!!! ================
* =================================================================================


* Define variable session:

* D (=0) first:

IF  ( ((participant >= 31) OR ((participant >= 11) AND (participant <= 21))) 
    AND (sugg = 1) ) session=2.
EXECUTE.

IF  ( ((participant >= 31) OR ((participant >= 11) AND (participant <= 21))) 
    AND (sugg = 0) ) session=1.
EXECUTE.

* U (=1) first:

IF  ( ((participant <= 10) OR ((participant >= 22) AND (participant <= 30)))
 AND (sugg = 1) ) session=1.
EXECUTE.

IF  ( ((participant <= 10) OR ((participant >= 22) AND (participant <= 30)))
 AND (sugg = 0) ) session=2.
EXECUTE.


* Define variable model:

* First model = WM1:

IF  ( ((participant <= 10) OR (participant >= 31)) 
    AND (session = 1) ) model=1.
EXECUTE.

IF  ( ((participant <= 10) OR (participant >= 31)) 
    AND (session = 2) ) model=2.
EXECUTE.

*First model = WM2:

IF  ( ((participant >= 11) AND (participant <= 30)) 
    AND (session = 1) ) model=2.
EXECUTE.

IF  ( ((participant >= 11) AND (participant <= 30)) 
    AND (session = 2) ) model=1.
EXECUTE.


* ====================================================================
* =========  Document name: eye08_n36_stats_eyegaze  =========
* ====================================================================

* Encoding: UTF-8.


* Select N=36 cases ok for SCR and eye gaze:

USE ALL.
COMPUTE filter_$=(FIL_n36_eye = 1).
VARIABLE LABELS filter_$ 'FIL_n36_eye = 1 (FILTER)'.
VALUE LABELS filter_$ 0 'Not Selected' 1 'Selected'.
FORMATS filter_$ (f1.0).
FILTER BY filter_$.
EXECUTE.


* ==================================================
*          4-way MANOVAs controlling for order
* ==================================================

* ===== IP1: CS =============

* 4-way MANOVA sugg x 2 CS x order x AOI => gaze

GLM IP1_U_CSp_IA1_DWELL_PRC IP1_U_CSp_IA2_DWELL_PRC IP1_U_CSp_IA3_DWELL_PRC IP1_U_CSm_IA1_DWELL_PRC 
    IP1_U_CSm_IA2_DWELL_PRC IP1_U_CSm_IA3_DWELL_PRC IP1_D_CSp_IA1_DWELL_PRC IP1_D_CSp_IA2_DWELL_PRC 
    IP1_D_CSp_IA3_DWELL_PRC IP1_D_CSm_IA1_DWELL_PRC IP1_D_CSm_IA2_DWELL_PRC IP1_D_CSm_IA3_DWELL_PRC BY 
    order
  /WSFACTOR=sugg 2 Polynomial CS 2 Polynomial IA 3 Polynomial 
  /METHOD=SSTYPE(3)
  /PLOT=PROFILE(sugg*CS*IA sugg*CS*order) TYPE=LINE ERRORBAR=SE(1) MEANREFERENCE=NO YAXIS=AUTO
  /EMMEANS=TABLES(order*sugg) 
  /EMMEANS=TABLES(order*CS) 
  /EMMEANS=TABLES(order*IA) 
  /EMMEANS=TABLES(sugg*CS) 
  /EMMEANS=TABLES(sugg*IA) 
  /EMMEANS=TABLES(CS*IA) 
  /EMMEANS=TABLES(order*sugg*CS) 
  /EMMEANS=TABLES(order*sugg*IA) 
  /EMMEANS=TABLES(order*CS*IA) 
  /EMMEANS=TABLES(sugg*CS*IA) 
  /EMMEANS=TABLES(order*sugg*CS*IA) 
  /EMMEANS=TABLES(order) 
  /EMMEANS=TABLES(sugg) 
  /EMMEANS=TABLES(CS) 
  /EMMEANS=TABLES(IA) 
  /PRINT=DESCRIPTIVE ETASQ HOMOGENEITY 
  /CRITERIA=ALPHA(.05)
  /WSDESIGN=sugg CS IA sugg*CS sugg*IA CS*IA sugg*CS*IA
  /DESIGN=order.


* 3-way MANOVA sugg x 2 CS x order separately for each AOI:

* AOI1 = cue:

GLM IP1_U_CSp_IA1_DWELL_PRC IP1_U_CSm_IA1_DWELL_PRC IP1_D_CSp_IA1_DWELL_PRC IP1_D_CSm_IA1_DWELL_PRC 
    BY order
  /WSFACTOR=sugg 2 Polynomial CS 2 Polynomial 
  /METHOD=SSTYPE(3)
  /PLOT=PROFILE(order sugg CS sugg*order CS*order sugg*CS order*sugg*CS) TYPE=LINE ERRORBAR=SE(1) 
    MEANREFERENCE=NO YAXIS=AUTO
  /EMMEANS=TABLES(order*sugg) 
  /EMMEANS=TABLES(order*CS) 
  /EMMEANS=TABLES(sugg*CS) 
  /EMMEANS=TABLES(order*sugg*CS) 
  /PRINT=DESCRIPTIVE ETASQ 
  /CRITERIA=ALPHA(.05)
  /WSDESIGN=sugg CS sugg*CS
  /DESIGN=order.

* AOI2 = head:

GLM IP1_U_CSp_IA2_DWELL_PRC IP1_U_CSm_IA2_DWELL_PRC IP1_D_CSp_IA2_DWELL_PRC IP1_D_CSm_IA2_DWELL_PRC 
    BY order
  /WSFACTOR=sugg 2 Polynomial CS 2 Polynomial 
  /METHOD=SSTYPE(3)
  /PLOT=PROFILE(order sugg CS sugg*order CS*order sugg*CS order*sugg*CS) TYPE=LINE ERRORBAR=SE(1) 
    MEANREFERENCE=NO YAXIS=AUTO
  /EMMEANS=TABLES(order*sugg) 
  /EMMEANS=TABLES(order*CS) 
  /EMMEANS=TABLES(sugg*CS) 
  /EMMEANS=TABLES(order*sugg*CS) 
  /PRINT=DESCRIPTIVE ETASQ 
  /CRITERIA=ALPHA(.05)
  /WSDESIGN=sugg CS sugg*CS
  /DESIGN=order.

* AOI3 = arm:

GLM IP1_U_CSp_IA3_DWELL_PRC IP1_U_CSm_IA3_DWELL_PRC IP1_D_CSp_IA3_DWELL_PRC IP1_D_CSm_IA3_DWELL_PRC 
    BY order
  /WSFACTOR=sugg 2 Polynomial CS 2 Polynomial 
  /METHOD=SSTYPE(3)
  /PLOT=PROFILE(order sugg CS sugg*order CS*order sugg*CS order*sugg*CS sugg*CS*order CS*sugg*order) TYPE=LINE ERRORBAR=SE(1) 
    MEANREFERENCE=NO YAXIS=AUTO
  /EMMEANS=TABLES(order*sugg) 
  /EMMEANS=TABLES(order*CS) 
  /EMMEANS=TABLES(sugg*CS) 
  /EMMEANS=TABLES(order*sugg*CS) 
  /PRINT=DESCRIPTIVE ETASQ 
  /CRITERIA=ALPHA(.05)
  /WSDESIGN=sugg CS sugg*CS
  /DESIGN=order.


* ===== IP3: UStotal =============

* 4-way MANOVA sugg x 2 US x order x AOI => gaze

GLM IP3_U_USp_IA1_DWELL_PRC IP3_U_USp_IA2_DWELL_PRC IP3_U_USp_IA3_DWELL_PRC IP3_U_USm_IA1_DWELL_PRC 
    IP3_U_USm_IA2_DWELL_PRC IP3_U_USm_IA3_DWELL_PRC IP3_D_USp_IA1_DWELL_PRC IP3_D_USp_IA2_DWELL_PRC 
    IP3_D_USp_IA3_DWELL_PRC IP3_D_USm_IA1_DWELL_PRC IP3_D_USm_IA2_DWELL_PRC IP3_D_USm_IA3_DWELL_PRC BY 
    order
  /WSFACTOR=sugg 2 Polynomial US 2 Polynomial IA 3 Polynomial 
  /METHOD=SSTYPE(3)
  /PLOT=PROFILE(sugg*US*IA sugg*US*order) TYPE=LINE ERRORBAR=SE(1) MEANREFERENCE=NO YAXIS=AUTO
  /EMMEANS=TABLES(order*sugg) 
  /EMMEANS=TABLES(order*US) 
  /EMMEANS=TABLES(order*IA) 
  /EMMEANS=TABLES(sugg*US) 
  /EMMEANS=TABLES(sugg*IA) 
  /EMMEANS=TABLES(US*IA) 
  /EMMEANS=TABLES(order*sugg*US) 
  /EMMEANS=TABLES(order*sugg*IA) 
  /EMMEANS=TABLES(order*US*IA) 
  /EMMEANS=TABLES(sugg*US*IA) 
  /EMMEANS=TABLES(order*sugg*US*IA) 
  /EMMEANS=TABLES(order) 
  /EMMEANS=TABLES(sugg) 
  /EMMEANS=TABLES(US) 
  /EMMEANS=TABLES(IA) 
  /PRINT=DESCRIPTIVE ETASQ HOMOGENEITY 
  /CRITERIA=ALPHA(.05)
  /WSDESIGN=sugg US IA sugg*US sugg*IA US*IA sugg*US*IA
  /DESIGN=order.


* 3-way MANOVA sugg x 2 US x order separately for each AOI:

* AOI1 = cue:

GLM IP3_U_USp_IA1_DWELL_PRC IP3_U_USm_IA1_DWELL_PRC IP3_D_USp_IA1_DWELL_PRC IP3_D_USm_IA1_DWELL_PRC 
    BY order
  /WSFACTOR=sugg 2 Polynomial US 2 Polynomial 
  /METHOD=SSTYPE(3)
  /PLOT=PROFILE(order sugg US sugg*order US*order sugg*US order*sugg*US) TYPE=LINE ERRORBAR=SE(1) 
    MEANREFERENCE=NO YAXIS=AUTO
  /EMMEANS=TABLES(order*sugg) 
  /EMMEANS=TABLES(order*US) 
  /EMMEANS=TABLES(sugg*US) 
  /EMMEANS=TABLES(order*sugg*US) 
  /PRINT=DESCRIPTIVE ETASQ 
  /CRITERIA=ALPHA(.05)
  /WSDESIGN=sugg US sugg*US
  /DESIGN=order.

* AOI2 = head:

GLM IP3_U_USp_IA2_DWELL_PRC IP3_U_USm_IA2_DWELL_PRC IP3_D_USp_IA2_DWELL_PRC IP3_D_USm_IA2_DWELL_PRC 
    BY order
  /WSFACTOR=sugg 2 Polynomial US 2 Polynomial 
  /METHOD=SSTYPE(3)
  /PLOT=PROFILE(order sugg US sugg*order US*order sugg*US order*sugg*US) TYPE=LINE ERRORBAR=SE(1) 
    MEANREFERENCE=NO YAXIS=AUTO
  /EMMEANS=TABLES(order*sugg) 
  /EMMEANS=TABLES(order*US) 
  /EMMEANS=TABLES(sugg*US) 
  /EMMEANS=TABLES(order*sugg*US) 
  /PRINT=DESCRIPTIVE ETASQ 
  /CRITERIA=ALPHA(.05)
  /WSDESIGN=sugg US sugg*US
  /DESIGN=order.

* AOI3 = arm:

GLM IP3_U_USp_IA3_DWELL_PRC IP3_U_USm_IA3_DWELL_PRC IP3_D_USp_IA3_DWELL_PRC IP3_D_USm_IA3_DWELL_PRC 
    BY order
  /WSFACTOR=sugg 2 Polynomial US 2 Polynomial 
  /METHOD=SSTYPE(3)
  /PLOT=PROFILE(order sugg US sugg*order US*order sugg*US order*sugg*US) TYPE=LINE ERRORBAR=SE(1) 
    MEANREFERENCE=NO YAXIS=AUTO
  /EMMEANS=TABLES(order*sugg) 
  /EMMEANS=TABLES(order*US) 
  /EMMEANS=TABLES(sugg*US) 
  /EMMEANS=TABLES(order*sugg*US) 
  /PRINT=DESCRIPTIVE ETASQ 
  /CRITERIA=ALPHA(.05)
  /WSDESIGN=sugg US sugg*US
  /DESIGN=order.
