# Supplementary material for: The causal role of affect sharing in driving vicarious fear learning
Source: PLoS One. 2022 Nov 18;17(11):e0277793. doi: 10.1371/journal.pone.0277793 (PMC9674158; doi:10.1371/journal.pone.0277793)
Supplement: S2 File — (ZIP) [file pone.0277793.s002.zip › S2_File/plot01_to_plot15.sps]

* Encoding: UTF-8.
* ==============================================================================================================
* =========  The following scripts have been copied into a single document for the sole purpose of  ======================================
* =========  reducing the number of attachments to our initial submission                                     ======================================
* ==============================================================================================================


* ====================================================================
* =========  Document name: plot01_self_!WSCI_nshock_k4  =========
* ====================================================================


* Encoding: UTF-8.
DEFINE !WSCI_nshock_k4(fpath=!TOKENS(1) /k=!TOKENS(1) /ci=!TOKENS(1) /v=!CMDEND)
GET FILE = !fpath.
COMPUTE persmean = MEAN(!v).
COMPUTE const=1.
AGGREGATE OUTFILE='C:\mydir\CIwithin\temp.sav'
       /PRESORTED
       /BREAK=const
       /gm=MEAN(persmean).
MATCH FILES FILE=*
       /TABLE='C:\mydir\CIwithin\temp.sav'
            /BY=const.
COMPUTE adjvalue = gm - persmean.
EXECUTE.
VECTOR newv = !v.
LOOP #I=1 TO !k.
COMPUTE newv(#I) = newv(#I) + adjvalue.
END LOOP.
GRAPH
  /ERRORBAR( CI !ci )=!v
  /MISSING=LISTWISE .
SAVE OUTFILE='C:\mydir\CIwithin\n39_selfreport\n39_nshock_k4_adj.sav'
  /DROP gm persmean adjvalue const.
GET FILE = !fpath.
!ENDDEFINE.

!WSCI_nshock_k4 fpath="C:\mydir\CIwithin\n39_selfreport\n39_nshock_k4_input.sav" k=4 ci=95 v=nshock_vidU_Csp TO nshock_vidD_Csm.


* ====================================================================
* =========  Document name: plot02_self_!WSCI_unp_k4  =========
* ====================================================================


* Encoding: UTF-8.
DEFINE !WSCI_unp_k4(fpath=!TOKENS(1) /k=!TOKENS(1) /ci=!TOKENS(1) /v=!CMDEND)
GET FILE = !fpath.
COMPUTE persmean = MEAN(!v).
COMPUTE const=1.
AGGREGATE OUTFILE='C:\mydir\CIwithin\temp.sav'
       /PRESORTED
       /BREAK=const
       /gm=MEAN(persmean).
MATCH FILES FILE=*
       /TABLE='C:\mydir\CIwithin\temp.sav'
            /BY=const.
COMPUTE adjvalue = gm - persmean.
EXECUTE.
VECTOR newv = !v.
LOOP #I=1 TO !k.
COMPUTE newv(#I) = newv(#I) + adjvalue.
END LOOP.
GRAPH
  /ERRORBAR( CI !ci )=!v
  /MISSING=LISTWISE .
SAVE OUTFILE='C:\mydir\CIwithin\n39_selfreport\n39_unp_k4_adj.sav'
  /DROP gm persmean adjvalue const.
GET FILE = !fpath.
!ENDDEFINE.

!WSCI_unp_k4 fpath="C:\mydir\CIwithin\n39_selfreport\n39_unp_k4_input.sav" k=4 ci=95 v=unp_self_U TO unp_model_D.

* ====================================================================
* =========  Document name: plot03_self_compute_graphs_selfreport  =========
* ====================================================================

* Encoding: UTF-8.

* n39_unp_k4:

* strings:

STRING  sSugg (A8).
COMPUTE sSugg=CHAR.SUBSTR(Index1,Length(Index1),1).
EXECUTE.

STRING sTarget (A8).
COMPUTE sTarget=CHAR.SUBSTR(Index1,5,1).
EXECUTE.


* numerical:

RECODE sSugg ('U'=1) ('D'=0) INTO sugg.
EXECUTE.

RECODE sTarget ('s'=1) ('m'=2) INTO target.
EXECUTE.

formats sugg (f1.0).
formats target (f1.0).

VARIABLE LABELS
sugg "Empathy"
target "Ascribed to...".

VALUE LABELS
sugg
0 'Low'
1 'High'.
EXECUTE.

VALUE LABELS
target
1 'Self'
2 'Other'.
EXECUTE.


* n39_nshock_k4:

* strings:

STRING  sSugg (A8).
COMPUTE sSugg=CHAR.SUBSTR(Index1,11,1).
EXECUTE.

STRING sCS (A8).
COMPUTE sCS=CHAR.SUBSTR(Index1,15,1).
EXECUTE.


* numerical:

RECODE sSugg ('U'=1) ('D'=0) INTO sugg.
EXECUTE.

RECODE sCS ('p'=1) ('m'=0) INTO CS.
EXECUTE.

formats sugg (f1.0).
formats CS (f1.0).

VARIABLE LABELS
sugg "Empathy"
CS "CS".

VALUE LABELS
sugg
0 'Low'
1 'High'.
EXECUTE.

VALUE LABELS
CS
0 'CS-'
1 'CS+'.
EXECUTE.

* =============== Create Graphs: =================
* n39_unp_k4:

GET 
  FILE='C:\mydir\CIwithin\n39_selfreport\n39_unp_k4_adj_long.sav'. 
DATASET NAME DataSet13 WINDOW=FRONT.
DATASET ACTIVATE DataSet13.

GGRAPH
  /GRAPHDATASET NAME="graphdataset" VARIABLES=sugg MEANCI(unp, 95)[name="MEAN_unp" 
    LOW="MEAN_unp_LOW" HIGH="MEAN_unp_HIGH"] target MISSING=LISTWISE REPORTMISSING=NO
  /GRAPHSPEC SOURCE=INLINE
   TEMPLATE=["C:\mydir\CIwithin\SPSS_templates\line1_less.sgt"]
  /COLORCYCLE COLOR1(215,0,51), COLOR2(63,90,168)
  /FRAME OUTER=NO INNER=NO
  /GRIDLINES XAXIS=NO YAXIS=NO.
BEGIN GPL
  SOURCE: s=userSource(id("graphdataset"))
  DATA: sugg=col(source(s), name("sugg"), unit.category())
  DATA: MEAN_unp=col(source(s), name("MEAN_unp"))
  DATA: target=col(source(s), name("target"), unit.category())
  DATA: LOW=col(source(s), name("MEAN_unp_LOW"))
  DATA: HIGH=col(source(s), name("MEAN_unp_HIGH"))
  GUIDE: axis(dim(1), label("Empathy"))
  GUIDE: axis(dim(2), label("Unpleasantness (0-10)"))
  GUIDE: legend(aesthetic(aesthetic.color.interior), label("Experienced by"))
  SCALE: cat(dim(1), include("1", "0"), reverse())
  SCALE: linear(dim(2), include(0))
  SCALE: cat(aesthetic(aesthetic.color.interior), include("1", "2"))
  ELEMENT: interval(position(region.spread.range(sugg*(LOW+HIGH))), shape.interior(shape.ibeam), 
    color.interior(target))
  ELEMENT: line(position(sugg*MEAN_unp), color.interior(target), missing.wings())
  ELEMENT: point(position(sugg*MEAN_unp), color.interior(target), color.exterior(target), shape(target), size(size."15px")) 
END GPL.


* n39_nshock_k4:

GET 
  FILE='C:\mydir\CIwithin\n39_selfreport\n39_nshock_k4_adj_long.sav'. 
DATASET NAME DataSet14 WINDOW=FRONT.
DATASET ACTIVATE DataSet14.


GGRAPH
  /GRAPHDATASET NAME="graphdataset" VARIABLES=sugg MEANCI(nshock, 95)[name="MEAN_nshock" 
    LOW="MEAN_nshock_LOW" HIGH="MEAN_nshock_HIGH"] CS MISSING=LISTWISE REPORTMISSING=NO
  /GRAPHSPEC SOURCE=INLINE
  TEMPLATE=["C:\mydir\CIwithin\SPSS_templates\line1_less.sgt"]
  /COLORCYCLE COLOR1(63,90,168), COLOR2(215,0,51), COLOR3(63,90,168), COLOR4(215,0,51)
  /FRAME OUTER=NO INNER=NO
  /GRIDLINES XAXIS=NO YAXIS=NO.
BEGIN GPL
  SOURCE: s=userSource(id("graphdataset"))
  DATA: sugg=col(source(s), name("sugg"), unit.category())
  DATA: MEAN_nshock=col(source(s), name("MEAN_nshock"))
  DATA: CS=col(source(s), name("CS"), unit.category())
  DATA: LOW=col(source(s), name("MEAN_nshock_LOW"))
  DATA: HIGH=col(source(s), name("MEAN_nshock_HIGH"))
  GUIDE: axis(dim(1), label("Empathy"))
  GUIDE: axis(dim(2), label("N° Shocks (0-6)"))
  GUIDE: legend(aesthetic(aesthetic.color.interior), label("CS"))
  SCALE: cat(dim(1), include("1", "0"), reverse())
  SCALE: linear(dim(2), include(0))
  SCALE: cat(aesthetic(aesthetic.color.interior), include("1", "0"), reverse())
  ELEMENT: interval(position(region.spread.range(sugg*(LOW+HIGH))), shape.interior(shape.ibeam), 
    color.interior(CS))
  ELEMENT: line(position(sugg*MEAN_nshock), color.interior(CS), missing.wings())
  ELEMENT: point(position(sugg*MEAN_nshock), color.interior(CS), color.exterior(CS), shape(CS), size(size."15px")) 
END GPL.


* ====================================================================
* =========  Document name: plot04_SCR_!WSCI_SCR_noblock_pic_IP1_k4  =========
* ====================================================================

* Encoding: UTF-8.

DEFINE !WSCI_SCR_noblock_pic_IP1_k4(fpath=!TOKENS(1) /k=!TOKENS(1) /ci=!TOKENS(1) /v=!CMDEND)
GET FILE = !fpath.
COMPUTE persmean = MEAN(!v).
COMPUTE const=1.
AGGREGATE OUTFILE='C:\mydir\CIwithin\temp.sav'
       /PRESORTED
       /BREAK=const
       /gm=MEAN(persmean).
MATCH FILES FILE=*
       /TABLE='C:\mydir\CIwithin\temp.sav'
            /BY=const.
COMPUTE adjvalue = gm - persmean.
EXECUTE.
VECTOR newv = !v.
LOOP #I=1 TO !k.
COMPUTE newv(#I) = newv(#I) + adjvalue.
END LOOP.
GRAPH
  /ERRORBAR( CI !ci )=!v
  /MISSING=LISTWISE .
SAVE OUTFILE='C:\mydir\CIwithin\n39_SCR_noblock\n39_SCR_noblock_pic_IP1_k4_adj.sav'
  /DROP gm persmean adjvalue const.
GET FILE = !fpath.
!ENDDEFINE.

!WSCI_SCR_noblock_pic_IP1_k4 fpath="C:\mydir\CIwithin\n39_SCR_noblock\n39_SCR_noblock_pic_IP1_k4_input.sav" k=4 ci=95 v=picU_csp2to6_AmpSum_logZ TO picD_csm2to6_AmpSum_logZ.


* ====================================================================
* =========  Document name:  plot05_SCR_!WSCI_SCR_noblock_vid_IP1_k4 =========
* ====================================================================

* Encoding: UTF-8.

DEFINE !WSCI_SCR_noblock_vid_IP1_k4(fpath=!TOKENS(1) /k=!TOKENS(1) /ci=!TOKENS(1) /v=!CMDEND)
GET FILE = !fpath.
COMPUTE persmean = MEAN(!v).
COMPUTE const=1.
AGGREGATE OUTFILE='C:\mydir\CIwithin\temp.sav'
       /PRESORTED
       /BREAK=const
       /gm=MEAN(persmean).
MATCH FILES FILE=*
       /TABLE='C:\mydir\CIwithin\temp.sav'
            /BY=const.
COMPUTE adjvalue = gm - persmean.
EXECUTE.
VECTOR newv = !v.
LOOP #I=1 TO !k.
COMPUTE newv(#I) = newv(#I) + adjvalue.
END LOOP.
GRAPH
  /ERRORBAR( CI !ci )=!v
  /MISSING=LISTWISE .
SAVE OUTFILE='C:\mydir\CIwithin\n39_SCR_noblock\n39_SCR_noblock_vid_IP1_k4_adj.sav'
  /DROP gm persmean adjvalue const.
GET FILE = !fpath.
!ENDDEFINE.

!WSCI_SCR_noblock_vid_IP1_k4 fpath="C:\mydir\CIwithin\n39_SCR_noblock\n39_SCR_noblock_vid_IP1_k4_input.sav" k=4 ci=95 v=vidU_csp2to6_AmpSum_logZ TO vidD_csm2to6_AmpSum_logZ.


* ====================================================================
* =========  Document name: plot06_SCR_!WSCI_SCR_noblock_vid_IP3_k4  =========
* ====================================================================

* Encoding: UTF-8.

DEFINE !WSCI_SCR_noblock_vid_IP3_k4(fpath=!TOKENS(1) /k=!TOKENS(1) /ci=!TOKENS(1) /v=!CMDEND)
GET FILE = !fpath.
COMPUTE persmean = MEAN(!v).
COMPUTE const=1.
AGGREGATE OUTFILE='C:\mydir\CIwithin\temp.sav'
       /PRESORTED
       /BREAK=const
       /gm=MEAN(persmean).
MATCH FILES FILE=*
       /TABLE='C:\mydir\CIwithin\temp.sav'
            /BY=const.
COMPUTE adjvalue = gm - persmean.
EXECUTE.
VECTOR newv = !v.
LOOP #I=1 TO !k.
COMPUTE newv(#I) = newv(#I) + adjvalue.
END LOOP.
GRAPH
  /ERRORBAR( CI !ci )=!v
  /MISSING=LISTWISE .
SAVE OUTFILE='C:\mydir\CIwithin\n39_SCR_noblock\n39_SCR_noblock_vid_IP3_k4_adj.sav'
  /DROP gm persmean adjvalue const.
GET FILE = !fpath.
!ENDDEFINE.

!WSCI_SCR_noblock_vid_IP3_k4 fpath="C:\mydir\CIwithin\n39_SCR_noblock\n39_SCR_noblock_vid_IP3_k4_input.sav" k=4 ci=95 v=vidU_usp234_AmpSum_logZ TO vidD_usm2to6_AmpSum_logZ.


* ====================================================================
* =========  Document name: plot07_SCR_compute_graphs  =========
* ====================================================================

* Encoding: UTF-8.

* n39_SCR_noblock_vid_IP1_k8:
* n39_SCR_noblock_pic_IP1_k8:

* strings:

STRING  sSugg (A8).
COMPUTE sSugg=CHAR.SUBSTR(Index1,4,1).
EXECUTE.

STRING sCS (A8).
COMPUTE sCS=CHAR.SUBSTR(Index1,8,1).
EXECUTE.


* numerical:

RECODE sSugg ('U'=1) ('D'=0) INTO sugg.
EXECUTE.

RECODE sCS ('p'=1) ('m'=0) INTO CS.
EXECUTE.


formats sugg (f1.0).
formats CS (f1.0).


VARIABLE LABELS
sugg "Empathy".

VALUE LABELS
sugg
0 'Low'
1 'High'.
EXECUTE.

VALUE LABELS
CS
0 'CS-'
1 'CS+'.
EXECUTE.


* n39_SCR_noblock_vid_IP3_k8:

* strings:

STRING  sSugg (A8).
COMPUTE sSugg=CHAR.SUBSTR(Index1,4,1).
EXECUTE.

STRING sUS (A8).
COMPUTE sUS=CHAR.SUBSTR(Index1,8,1).
EXECUTE.


* numerical:

RECODE sSugg ('U'=1) ('D'=0) INTO sugg.
EXECUTE.

RECODE sUS ('p'=1) ('m'=0) INTO US.
EXECUTE.


formats sugg (f1.0).
formats US (f1.0).


VARIABLE LABELS
sugg "Empathy".


VALUE LABELS
sugg
0 'Low'
1 'High'.
EXECUTE.

VALUE LABELS
US
0 'US-'
1 'US+'.
EXECUTE.


* Create graphics:

* n39_SCR_noblock_vid_IP1_k8:

*GET 
  FILE='C:\mydir\CIwithin\n39_SCR\n39_SCR_noblock_vid_IP1_k8_adj_long.sav'. 
*DATASET NAME DataSet7 WINDOW=FRONT.
*DATASET ACTIVATE DataSet7.

* Diagrammerstellung.
GGRAPH
  /GRAPHDATASET NAME="graphdataset" VARIABLES=sugg MEANCI(SCR, 95)[name="MEAN_SCR" 
    LOW="MEAN_SCR_LOW" HIGH="MEAN_SCR_HIGH"] CS MISSING=LISTWISE REPORTMISSING=NO
  /GRAPHSPEC SOURCE=INLINE
  TEMPLATE=["C:\mydir\CIwithin\SPSS_templates\line1_less.sgt"]
  /COLORCYCLE COLOR1(215,0,51), COLOR2(63,90,168)
  /FRAME OUTER=NO INNER=NO
  /GRIDLINES XAXIS=NO YAXIS=NO.
BEGIN GPL
  SOURCE: s=userSource(id("graphdataset"))
  DATA: sugg=col(source(s), name("sugg"), unit.category())
  DATA: MEAN_SCR=col(source(s), name("MEAN_SCR"))
  DATA: CS=col(source(s), name("CS"), unit.category())
  DATA: LOW=col(source(s), name("MEAN_SCR_LOW"))
  DATA: HIGH=col(source(s), name("MEAN_SCR_HIGH"))
  GUIDE: axis(dim(1), label("Hypnotic Suggestion"))
  GUIDE: axis(dim(2), label("SCR"))
  GUIDE: legend(aesthetic(aesthetic.color.interior), label("CS"))
  SCALE: cat(dim(1), include("1", "0"), reverse())
  SCALE: linear(dim(2), include(0))
  SCALE: cat(aesthetic(aesthetic.color.interior), include("1", "0"))
  ELEMENT: interval(position(region.spread.range(sugg*(LOW+HIGH))), 
    shape.interior(shape.ibeam), color.interior(CS))
  ELEMENT: line(position(sugg*MEAN_SCR), color.interior(CS), missing.wings())
  ELEMENT: point(position(sugg*MEAN_SCR), color.interior(CS), color.exterior(CS), shape(CS), size(size."15px")) 
END GPL.


* n39_SCR_noblock_vid_IP3_k8:

*GET 
  FILE='C:\mydir\CIwithin\n39_SCR\n39_SCR_noblock_vid_IP3_k8_adj_long.sav'. 
*DATASET NAME DataSet8 WINDOW=FRONT.
*DATASET ACTIVATE DataSet8.

* Diagrammerstellung.
GGRAPH
  /GRAPHDATASET NAME="graphdataset" VARIABLES=sugg MEANCI(SCR, 95)[name="MEAN_SCR" 
    LOW="MEAN_SCR_LOW" HIGH="MEAN_SCR_HIGH"] US MISSING=LISTWISE REPORTMISSING=NO
  /GRAPHSPEC SOURCE=INLINE
  TEMPLATE=["C:\mydir\CIwithin\SPSS_templates\line1_less.sgt"]
  /COLORCYCLE COLOR2(63,90,168), COLOR1(215,0,51) 
  /FRAME OUTER=NO INNER=NO
  /GRIDLINES XAXIS=NO YAXIS=NO.
BEGIN GPL
  SOURCE: s=userSource(id("graphdataset"))
  DATA: sugg=col(source(s), name("sugg"), unit.category())
  DATA: MEAN_SCR=col(source(s), name("MEAN_SCR"))
  DATA: US=col(source(s), name("US"), unit.category())
  DATA: LOW=col(source(s), name("MEAN_SCR_LOW"))
  DATA: HIGH=col(source(s), name("MEAN_SCR_HIGH"))
  GUIDE: axis(dim(1), label("Hypnotic Suggestion"))
  GUIDE: axis(dim(2), label("SCR"))
  GUIDE: legend(aesthetic(aesthetic.color.interior), label("US"))
  SCALE: cat(dim(1), include("1", "0"), reverse())
  SCALE: linear(dim(2), include(0))
  SCALE: cat(aesthetic(aesthetic.color.interior), include("1", "0"))
  ELEMENT: interval(position(region.spread.range(sugg*(LOW+HIGH))), 
    shape.interior(shape.ibeam), color.interior(US))
  ELEMENT: line(position(sugg*MEAN_SCR), color.interior(US), missing.wings())
  ELEMENT: point(position(sugg*MEAN_SCR), color.interior(US), color.exterior(US), shape(US), size(size."15px")) 
END GPL.


* n39_SCR_noblock_pic_IP1_k8:

*GET 
  FILE='C:\mydir\CIwithin\n39_SCR\n39_SCR_noblock_pic_IP1_k8_adj_long.sav'. 
*DATASET NAME DataSet9 WINDOW=FRONT.
*DATASET ACTIVATE DataSet9.

* Diagrammerstellung.
GGRAPH
  /GRAPHDATASET NAME="graphdataset" VARIABLES=sugg MEANCI(SCR, 95)[name="MEAN_SCR" 
    LOW="MEAN_SCR_LOW" HIGH="MEAN_SCR_HIGH"] CS MISSING=LISTWISE REPORTMISSING=NO
  /GRAPHSPEC SOURCE=INLINE
  TEMPLATE=["C:\mydir\CIwithin\SPSS_templates\line1_less.sgt"]
  /COLORCYCLE COLOR2(63,90,168), COLOR1(215,0,51) 
  /FRAME OUTER=NO INNER=NO
  /GRIDLINES XAXIS=NO YAXIS=NO.
BEGIN GPL
  SOURCE: s=userSource(id("graphdataset"))
  DATA: sugg=col(source(s), name("sugg"), unit.category())
  DATA: MEAN_SCR=col(source(s), name("MEAN_SCR"))
  DATA: CS=col(source(s), name("CS"), unit.category())
  DATA: LOW=col(source(s), name("MEAN_SCR_LOW"))
  DATA: HIGH=col(source(s), name("MEAN_SCR_HIGH"))
  GUIDE: axis(dim(1), label("Hypnotic Suggestion"))
  GUIDE: axis(dim(2), label("SCR"))
  GUIDE: legend(aesthetic(aesthetic.color.interior), label("CS"))
  SCALE: cat(dim(1), include("1", "0"), reverse())
  SCALE: linear(dim(2), include(0))
  SCALE: cat(aesthetic(aesthetic.color.interior), include("1", "0"))
  ELEMENT: interval(position(region.spread.range(sugg*(LOW+HIGH))), 
    shape.interior(shape.ibeam), color.interior(CS))
  ELEMENT: line(position(sugg*MEAN_SCR), color.interior(CS), missing.wings())
  ELEMENT: point(position(sugg*MEAN_SCR), color.interior(CS), color.exterior(CS), shape(CS), size(size."15px")) 
END GPL.


* ====================================================================
* =========  Document name: plot08_eye_!WSCI_eye_IP1_k4_IA1  =========
* ====================================================================

* Encoding: UTF-8.
DEFINE !WSCI_eye_IP1_k4_IA1(fpath=!TOKENS(1) /k=!TOKENS(1) /ci=!TOKENS(1) /v=!CMDEND)
GET FILE = !fpath.
COMPUTE persmean = MEAN(!v).
COMPUTE const=1.
AGGREGATE OUTFILE='C:\mydir\CIwithin\temp.sav'
       /PRESORTED
       /BREAK=const
       /gm=MEAN(persmean).
MATCH FILES FILE=*
       /TABLE='C:\mydir\CIwithin\temp.sav'
            /BY=const.
COMPUTE adjvalue = gm - persmean.
EXECUTE.
VECTOR newv = !v.
LOOP #I=1 TO !k.
COMPUTE newv(#I) = newv(#I) + adjvalue.
END LOOP.
GRAPH
  /ERRORBAR( CI !ci )=!v
  /MISSING=LISTWISE .
SAVE OUTFILE='C:\mydir\CIwithin\n36_eye\n36_eye_IP1_k4_IA1_adj.sav'
  /DROP gm persmean adjvalue const.
GET FILE = !fpath.
!ENDDEFINE.

!WSCI_eye_IP1_k4_IA1 fpath="C:\mydir\CIwithin\n36_eye\n36_eye_IP1_k4_IA1_input.sav" k=4 ci=95 v=IP1_U_CSp_IA1_DWELL_PRC TO IP1_D_CSm_IA1_DWELL_PRC.


* ====================================================================
* =========  Document name: plot09_eye_!WSCI_eye_IP1_k4_IA2  =========
* ====================================================================

* Encoding: UTF-8.
DEFINE !WSCI_eye_IP1_k4_IA2(fpath=!TOKENS(1) /k=!TOKENS(1) /ci=!TOKENS(1) /v=!CMDEND)
GET FILE = !fpath.
COMPUTE persmean = MEAN(!v).
COMPUTE const=1.
AGGREGATE OUTFILE=C:\mydir\CIwithin\temp.sav'
       /PRESORTED
       /BREAK=const
       /gm=MEAN(persmean).
MATCH FILES FILE=*
       /TABLE='C:\mydir\CIwithin\temp.sav'
            /BY=const.
COMPUTE adjvalue = gm - persmean.
EXECUTE.
VECTOR newv = !v.
LOOP #I=1 TO !k.
COMPUTE newv(#I) = newv(#I) + adjvalue.
END LOOP.
GRAPH
  /ERRORBAR( CI !ci )=!v
  /MISSING=LISTWISE .
SAVE OUTFILE='C:\mydir\CIwithin\n36_eye\n36_eye_IP1_k4_IA2_adj.sav'
  /DROP gm persmean adjvalue const.
GET FILE = !fpath.
!ENDDEFINE.

!WSCI_eye_IP1_k4_IA2 fpath="C:\mydir\CIwithin\n36_eye\n36_eye_IP1_k4_IA2_input.sav" k=4 ci=95 v=IP1_U_CSp_IA2_DWELL_PRC TO IP1_D_CSm_IA2_DWELL_PRC.


* ====================================================================
* =========  Document name: plot10_eye_!WSCI_eye_IP1_k4_IA3  =========
* ====================================================================

* Encoding: UTF-8.
DEFINE !WSCI_eye_IP1_k4_IA3(fpath=!TOKENS(1) /k=!TOKENS(1) /ci=!TOKENS(1) /v=!CMDEND)
GET FILE = !fpath.
COMPUTE persmean = MEAN(!v).
COMPUTE const=1.
AGGREGATE OUTFILE='C:\mydir\CIwithin\temp.sav'
       /PRESORTED
       /BREAK=const
       /gm=MEAN(persmean).
MATCH FILES FILE=*
       /TABLE='C:\mydir\CIwithin\temp.sav'
            /BY=const.
COMPUTE adjvalue = gm - persmean.
EXECUTE.
VECTOR newv = !v.
LOOP #I=1 TO !k.
COMPUTE newv(#I) = newv(#I) + adjvalue.
END LOOP.
GRAPH
  /ERRORBAR( CI !ci )=!v
  /MISSING=LISTWISE .
SAVE OUTFILE='C:\mydir\CIwithin\n36_eye\n36_eye_IP1_k4_IA3_adj.sav'
  /DROP gm persmean adjvalue const.
GET FILE = !fpath.
!ENDDEFINE.

!WSCI_eye_IP1_k4_IA3 fpath="C:\mydir\CIwithin\n36_eye\n36_eye_IP1_k4_IA3_input.sav" k=4 ci=95 v=IP1_U_CSp_IA3_DWELL_PRC TO IP1_D_CSm_IA3_DWELL_PRC.


* ====================================================================
* =========  Document name: plot11_eye_!WSCI_eye_IP3_k4_IA1  =========
* ====================================================================

* Encoding: UTF-8.
DEFINE !WSCI_eye_IP3_k4_IA1(fpath=!TOKENS(1) /k=!TOKENS(1) /ci=!TOKENS(1) /v=!CMDEND)
GET FILE = !fpath.
COMPUTE persmean = MEAN(!v).
COMPUTE const=1.
AGGREGATE OUTFILE=C:\mydir\CIwithin\temp.sav'
       /PRESORTED
       /BREAK=const
       /gm=MEAN(persmean).
MATCH FILES FILE=*
       /TABLE='C:\mydir\CIwithin\temp.sav'
            /BY=const.
COMPUTE adjvalue = gm - persmean.
EXECUTE.
VECTOR newv = !v.
LOOP #I=1 TO !k.
COMPUTE newv(#I) = newv(#I) + adjvalue.
END LOOP.
GRAPH
  /ERRORBAR( CI !ci )=!v
  /MISSING=LISTWISE .
SAVE OUTFILE='C:\mydir\CIwithin\n36_eye\n36_eye_IP3_k4_IA1_adj.sav'
  /DROP gm persmean adjvalue const.
GET FILE = !fpath.
!ENDDEFINE.

!WSCI_eye_IP3_k4_IA1 fpath="C:\mydir\CIwithin\n36_eye\n36_eye_IP3_k4_IA1_input.sav" k=4 ci=95 v=IP3_U_USp_IA1_DWELL_PRC TO IP3_D_USm_IA1_DWELL_PRC.


* ====================================================================
* =========  Document name:  plot12_eye_!WSCI_eye_IP3_k4_IA2 =========
* ====================================================================

* Encoding: UTF-8.
DEFINE !WSCI_eye_IP3_k4_IA2(fpath=!TOKENS(1) /k=!TOKENS(1) /ci=!TOKENS(1) /v=!CMDEND)
GET FILE = !fpath.
COMPUTE persmean = MEAN(!v).
COMPUTE const=1.
AGGREGATE OUTFILE='C:\mydir\CIwithin\temp.sav'
       /PRESORTED
       /BREAK=const
       /gm=MEAN(persmean).
MATCH FILES FILE=*
       /TABLE='C:\mydir\CIwithin\temp.sav'
            /BY=const.
COMPUTE adjvalue = gm - persmean.
EXECUTE.
VECTOR newv = !v.
LOOP #I=1 TO !k.
COMPUTE newv(#I) = newv(#I) + adjvalue.
END LOOP.
GRAPH
  /ERRORBAR( CI !ci )=!v
  /MISSING=LISTWISE .
SAVE OUTFILE='C:\mydir\CIwithin\n36_eye\n36_eye_IP3_k4_IA2_adj.sav'
  /DROP gm persmean adjvalue const.
GET FILE = !fpath.
!ENDDEFINE.

!WSCI_eye_IP3_k4_IA2 fpath="C:\mydir\CIwithin\n36_eye\n36_eye_IP3_k4_IA2_input.sav" k=4 ci=95 v=IP3_U_USp_IA2_DWELL_PRC TO IP3_D_USm_IA2_DWELL_PRC.


* ====================================================================
* =========  Document name: plot13_eye_!WSCI_eye_IP3_k4_IA3  =========
* ====================================================================

* Encoding: UTF-8.
DEFINE !WSCI_eye_IP3_k4_IA3(fpath=!TOKENS(1) /k=!TOKENS(1) /ci=!TOKENS(1) /v=!CMDEND)
GET FILE = !fpath.
COMPUTE persmean = MEAN(!v).
COMPUTE const=1.
AGGREGATE OUTFILE='C:\mydir\CIwithin\temp.sav'
       /PRESORTED
       /BREAK=const
       /gm=MEAN(persmean).
MATCH FILES FILE=*
       /TABLE=C:\mydir\CIwithin\temp.sav'
            /BY=const.
COMPUTE adjvalue = gm - persmean.
EXECUTE.
VECTOR newv = !v.
LOOP #I=1 TO !k.
COMPUTE newv(#I) = newv(#I) + adjvalue.
END LOOP.
GRAPH
  /ERRORBAR( CI !ci )=!v
  /MISSING=LISTWISE .
SAVE OUTFILE='C:\mydir\CIwithin\n36_eye\n36_eye_IP3_k4_IA3_adj.sav'
  /DROP gm persmean adjvalue const.
GET FILE = !fpath.
!ENDDEFINE.

!WSCI_eye_IP3_k4_IA3 fpath="C:\mydir\CIwithin\n36_eye\n36_eye_IP3_k4_IA3_input.sav" k=4 ci=95 v=IP3_U_USp_IA3_DWELL_PRC TO IP3_D_USm_IA3_DWELL_PRC.


* ====================================================================
* =========  Document name: plot14_eye_compute_graphs  =========
* ====================================================================

* Encoding: UTF-8.

* n36_eye_IP1_k4:


* strings:

STRING sIP (A8).
COMPUTE sIP=CHAR.SUBSTR(Index1,3,1).
EXECUTE.

STRING  sSugg (A8).
COMPUTE sSugg=CHAR.SUBSTR(Index1,5,1).
EXECUTE.

STRING sCS (A8).
COMPUTE sCS=CHAR.SUBSTR(Index1,9,1).
EXECUTE.

STRING sIA (A8).
COMPUTE sIA=CHAR.SUBSTR(Index1,13,1).
EXECUTE.


* numerical:

RECODE sIP ('1'=1) ('3'=3) INTO IP.
EXECUTE.

RECODE sSugg ('U'=1) ('D'=0) INTO sugg.
EXECUTE.

RECODE sCS ('p'=1) ('m'=0) INTO CS.
EXECUTE.

RECODE sIA ('1'=1) ('2'=2) ('3'=3) INTO IA.
EXECUTE.


formats IP (f1.0).
formats sugg (f1.0).
formats CS (f1.0).
formats IA (f1.0).

VARIABLE LABELS
sugg "Empathy"
IA "AOI".

VALUE LABELS
sugg
0 'Low'
1 'High'.
EXECUTE.

VALUE LABELS
CS
0 'CS-'
1 'CS+'.
EXECUTE.

VALUE LABELS
IA
1 'Cue'
2 'Head'
3 'Arm'.
EXECUTE.


* n36_eye_IP3_k4:

* strings:

STRING sIP (A8).
COMPUTE sIP=CHAR.SUBSTR(Index1,3,1).
EXECUTE.

STRING  sSugg (A8).
COMPUTE sSugg=CHAR.SUBSTR(Index1,5,1).
EXECUTE.

STRING sUS (A8).
COMPUTE sUS=CHAR.SUBSTR(Index1,9,1).
EXECUTE.

STRING sIA (A8).
COMPUTE sIA=CHAR.SUBSTR(Index1,13,1).
EXECUTE.


* numerical:

RECODE sIP ('1'=1) ('3'=3) INTO IP.
EXECUTE.

RECODE sSugg ('U'=1) ('D'=0) INTO sugg.
EXECUTE.

RECODE sUS ('p'=1) ('m'=0) INTO US.
EXECUTE.

RECODE sIA ('1'=1) ('2'=2) ('3'=3) INTO IA.
EXECUTE.


formats IP (f1.0).
formats sugg (f1.0).
formats US (f1.0).
formats IA (f1.0).

VARIABLE LABELS
sugg "Empathy"
IA "AOI".

VALUE LABELS
sugg
0 'Low'
1 'High'.
EXECUTE.

VALUE LABELS
US
0 'US-'
1 'US+'.
EXECUTE.

VALUE LABELS
IA
1 'Cue'
2 'Head'
3 'Arm'.
EXECUTE.


* n36_eye_IP1_k4_IA123:

*GET 
  FILE='C:\mydir\CIwithin\n36_eye\n36_eye_IP1_k4_IA123_adj_long.sav'. 
DATASET NAME DataSet9 WINDOW=FRONT.
DATASET ACTIVATE DataSet9.

* Diagrammerstellung.
  GGRAPH
  /GRAPHDATASET NAME="graphdataset" VARIABLES=sugg MEANCI(dwelltime_prc, 
    95)[name="MEAN_dwelltime_prc" LOW="MEAN_dwelltime_prc_LOW" HIGH="MEAN_dwelltime_prc_HIGH"] CS IA 
    MISSING=LISTWISE REPORTMISSING=NO
  /GRAPHSPEC SOURCE=INLINE
  TEMPLATE=["C:\mydir\CIwithin\SPSS_templates\line3_eye_columns.sgt"]
  /COLORCYCLE COLOR1(63,90,168), COLOR2(215,0,51), COLOR3(41,134,38), COLOR4(243,103,42)
  /FRAME OUTER=NO INNER=NO
  /GRIDLINES XAXIS=NO YAXIS=NO.
BEGIN GPL
  SOURCE: s=userSource(id("graphdataset"))
  DATA: sugg=col(source(s), name("sugg"), unit.category())
  DATA: MEAN_dwelltime_prc=col(source(s), name("MEAN_dwelltime_prc"))
  DATA: CS=col(source(s), name("CS"), unit.category())
  DATA: IA=col(source(s), name("IA"), unit.category())
  DATA: LOW=col(source(s), name("MEAN_dwelltime_prc_LOW"))
  DATA: HIGH=col(source(s), name("MEAN_dwelltime_prc_HIGH"))
  GUIDE: axis(dim(1), label("Empathy"))
  GUIDE: axis(dim(2), label("Fixation Time %"))
  GUIDE: axis(dim(3), label("AOI"), opposite())
  GUIDE: legend(aesthetic(aesthetic.color.interior), label("CS"))
  SCALE: cat(dim(1), include("1", "0"), reverse())
  SCALE: linear(dim(2), include(0))
  SCALE: cat(dim(3), include("1", "2", "3"))
  SCALE: cat(aesthetic(aesthetic.color.interior), include("1", "0"), reverse())
  ELEMENT: interval(position(region.spread.range(sugg*(LOW+HIGH)*IA)), shape.interior(shape.ibeam), 
    color.interior(CS))
  ELEMENT: line(position(sugg*MEAN_dwelltime_prc*IA), color.interior(CS), missing.wings())
  ELEMENT: point(position(sugg*MEAN_dwelltime_prc*IA), color.interior(CS), color.exterior(CS), shape(CS), size(size."10px")) 
END GPL.


* n36_eye_IP3_k4_IA123:

DATASET NAME DataSet10 WINDOW=FRONT.
DATASET ACTIVATE DataSet10.

* Diagrammerstellung.
  GGRAPH
  /GRAPHDATASET NAME="graphdataset" VARIABLES=sugg MEANCI(dwelltime_prc, 
    95)[name="MEAN_dwelltime_prc" LOW="MEAN_dwelltime_prc_LOW" HIGH="MEAN_dwelltime_prc_HIGH"] US IA 
    MISSING=LISTWISE REPORTMISSING=NO
  /GRAPHSPEC SOURCE=INLINE
  TEMPLATE=["C:\mydir\CIwithin\SPSS_templates\line3_eye_columns.sgt"]
  /COLORCYCLE COLOR1(63,90,168), COLOR2(215,0,51), COLOR3(41,134,38), COLOR4(243,103,42)
  /FRAME OUTER=NO INNER=NO
  /GRIDLINES XAXIS=NO YAXIS=NO.
BEGIN GPL
  SOURCE: s=userSource(id("graphdataset"))
  DATA: sugg=col(source(s), name("sugg"), unit.category())
  DATA: MEAN_dwelltime_prc=col(source(s), name("MEAN_dwelltime_prc"))
  DATA: US=col(source(s), name("US"), unit.category())
  DATA: IA=col(source(s), name("IA"), unit.category())
  DATA: LOW=col(source(s), name("MEAN_dwelltime_prc_LOW"))
  DATA: HIGH=col(source(s), name("MEAN_dwelltime_prc_HIGH"))
  GUIDE: axis(dim(1), label("Empathy"))
  GUIDE: axis(dim(2), label("Fixation Time %"))
  GUIDE: axis(dim(3), label("AOI"), opposite())
  GUIDE: legend(aesthetic(aesthetic.color.interior), label("US"))
  SCALE: cat(dim(1), include("1", "0"), reverse())
  SCALE: linear(dim(2), include(0))
  SCALE: cat(dim(3), include("1", "2", "3"))
  SCALE: cat(aesthetic(aesthetic.color.interior), include("1", "0"), reverse())
  ELEMENT: interval(position(region.spread.range(sugg*(LOW+HIGH)*IA)), shape.interior(shape.ibeam), 
    color.interior(US))
  ELEMENT: line(position(sugg*MEAN_dwelltime_prc*IA), color.interior(US), missing.wings())
  ELEMENT: point(position(sugg*MEAN_dwelltime_prc*IA), color.interior(US), color.exterior(US), shape(US), size(size."10px")) 
END GPL.


* ====================================================================
* =========  Document name: plot15_SCL_!WSCI_k4  =========
* ====================================================================

DEFINE !WSCI_SCL_k4(fpath=!TOKENS(1) /k=!TOKENS(1) /ci=!TOKENS(1) /v=!CMDEND)
GET FILE = !fpath.
COMPUTE persmean = MEAN(!v).
COMPUTE const=1.
AGGREGATE OUTFILE='C:\mydir\CIwithin\2019\temp.sav'
       /PRESORTED
       /BREAK=const
       /gm=MEAN(persmean).
MATCH FILES FILE=*
       /TABLE='C:\mydir\CIwithin\2019\temp.sav'
            /BY=const.
COMPUTE adjvalue = gm - persmean.
EXECUTE.
VECTOR newv = !v.
LOOP #I=1 TO !k.
COMPUTE newv(#I) = newv(#I) + adjvalue.
END LOOP.
GRAPH
  /ERRORBAR( CI !ci )=!v
  /MISSING=LISTWISE .
SAVE OUTFILE='C:\mydir\CIwithin\2019\n39_SCL\n39_SCL_k4_adj.sav'
  /DROP gm persmean adjvalue const.
GET FILE = !fpath.
!ENDDEFINE.

!WSCI_SCL_k4 fpath="C:\mydir\CIwithin\2019\n39_SCL\n39_SCL_k4_input.sav" k=4 ci=95 v=vidU_cs2to6_Tonic_logZ TO picD_cs2to6_Tonic_logZ.
