# Supplementary material for: The causal role of affect sharing in driving vicarious fear learning
Source: PLoS One. 2022 Nov 18;17(11):e0277793. doi: 10.1371/journal.pone.0277793 (PMC9674158; doi:10.1371/journal.pone.0277793)
Supplement: S2 File — (ZIP) [file pone.0277793.s002.zip › S2_File/plot17_Fig_3_B.Rmd]

---
title: "R Notebook"
output: html_notebook
---

```{r}
library(tidyverse)
library(ggpubr)
```

# Figure 3

```{r}
## 
#n = 39

#load the data
data_3a <- haven::read_sav("plot_data2/Fig_3a_n39_ord_SCR_vid_IP1_k4_adj_orig_long.sav")
data_3a <- select(data_3a, exp_nr, SCR, SCR_orig, sugg, CS, order)
data_3a <- rename(data_3a, scr_a = SCR, scr_a0 = SCR_orig)

data_3b <- haven::read_sav("plot_data2/Fig_3b_n39_ord_SCR_vid_IP3_k4_adj_orig_long.sav")
data_3b <- select(data_3b, exp_nr, SCR, SCR_orig, sugg, US, order)
data_3b <- rename(data_3b, scr_b = SCR, scr_b0 = SCR_orig, CS = US)

data_3c <- haven::read_sav("plot_data2/Fig_3c_n39_ord_SCR_pic_IP1_k4_adj_orig_long.sav")
data_3c <- select(data_3c, exp_nr, SCR, SCR_orig, sugg, CS, order)
data_3c <- rename(data_3c, scr_c = SCR, scr_c0 = SCR_orig)

data_3d <- haven::read_sav("plot_data2/Fig_3d_n39_ord_SCL_k4_adj_orig_long.sav")
data_3d <- select(data_3d, exp_nr, SCL, SCL_orig, sugg, stage, order)
data_3d <- rename(data_3d, scr_d = SCL, scr_d0 = SCL_orig)

# merge
data = merge(data_3a, data_3b, by = c("exp_nr","sugg","CS","order"))
data = merge(data, data_3c, by = c("exp_nr","sugg","CS","order"))

# factors
data$order <- factor(data$order, levels = c(1,2),
                     labels = c("Group 1:", "Group 2:"))
data$sugg <- factor(data$sugg, levels = c(1,0),
                    labels = c("High", "Low"))
data$CS <- factor(data$CS, levels = c(0,1),
                 labels = c("CS-", "CS+"))
data_3d$order <- factor(data_3d$order, levels = c(1,2),
                     labels = c("Group 1:", "Group 2:"))
data_3d$sugg <- factor(data_3d$sugg, levels = c(1,0),
                    labels = c("High", "Low"))
data_3d$stage <- factor(data_3d$stage, levels = c(1,2), 
                        labels = c("Learning","Test"))


## aggregate

data_means <- data %>%
  group_by(sugg, order, CS) %>%
  summarise(scr_a_m = mean(scr_a, na.rm = TRUE),
            scr_a_sd = sd(scr_a, na.rm = TRUE),
            scr_b_m = mean(scr_b, na.rm = TRUE),
            scr_b_sd = sd(scr_b, na.rm = TRUE),
            scr_c_m = mean(scr_c, na.rm = TRUE),
            scr_c_sd = sd(scr_c, na.rm = TRUE),
            n = n(),
            ##
            scr_a_cil = scr_a_m - qt(1 - (0.05 / 2), n - 1) * scr_a_sd / sqrt(n),
            scr_a_ciu = scr_a_m + qt(1 - (0.05 / 2), n - 1) * scr_a_sd / sqrt(n),
            scr_b_cil = scr_b_m - qt(1 - (0.05 / 2), n - 1) * scr_b_sd / sqrt(n),
            scr_b_ciu = scr_b_m + qt(1 - (0.05 / 2), n - 1) * scr_b_sd / sqrt(n),
            scr_c_cil = scr_c_m - qt(1 - (0.05 / 2), n - 1) * scr_c_sd / sqrt(n),
            scr_c_ciu = scr_c_m + qt(1 - (0.05 / 2), n - 1) * scr_c_sd / sqrt(n))

data_3d_means <- data_3d %>%
  group_by(sugg, order, stage) %>%
  summarise(scr_d_m = mean(scr_d, na.rm = TRUE),
            scr_d_sd = sd(scr_d, na.rm = TRUE),
            n = n(),
            ##
            scr_d_cil = scr_d_m - qt(1 - (0.05 / 2), n - 1) * scr_d_sd / sqrt(n),
            scr_d_ciu = scr_d_m + qt(1 - (0.05 / 2), n - 1) * scr_d_sd / sqrt(n))
```

```{r, fig.width = 6, fig.asp = 0.5}
# parameters
pos.x0 = c(1,1,2,2) # Order is: Low|CS-, Low|CS+, High|CS-, High|CS+
nudge1 = 0.25   # How far left/right are the points nudged from the mean plot?
nudge2 = 0.03 # How far apart (on x-axis) are CS- points from CS+ points for means?
nudge3 = 0.03 # How far apart (on x-axis) are CS- points from CS+ points for subject points?
jitter = 0.015  # width of jitter of subject points

color_vec = c("#00008b","#ff0000")
size1 = 2
size2 = 1
alpha = 0.25
shape = 16
m_shape1 = 17
m_shape2 = 15  #19

textsize1 = 12
textsize2 = 10

legend.pos = "top"
legend.marg = margin(-10,-10,-15,-10)

# some calculations
pos.x = pos.x0 + c(-nudge2, nudge2, -nudge2, nudge2) 
pos.xi = pos.x0 + c(-nudge1, -nudge1, nudge1, nudge1) + c(-nudge3, nudge3, -nudge3, nudge3)
#pos.xi = pos.xi + runif(n = length(pos.xi), min = -jitter/2, max = jitter/2)
data_means = mutate(data_means,
                 x = case_when(sugg == "High"  & CS == "CS-" ~ pos.x[1],
                               sugg == "High"  & CS == "CS+" ~ pos.x[2],
                               sugg == "Low" & CS == "CS-" ~ pos.x[3],
                               sugg == "Low" & CS == "CS+" ~ pos.x[4]))
data = mutate(data,
                 x = case_when(sugg == "High"  & CS == "CS-" ~ pos.xi[1],
                               sugg == "High"  & CS == "CS+" ~ pos.xi[2],
                               sugg == "Low" & CS == "CS-" ~ pos.xi[3],
                               sugg == "Low" & CS == "CS+" ~ pos.xi[4]))
data$x = data$x + runif(n = length(data$x), min = -jitter/2, max = jitter/2)

data_3d_means = mutate(data_3d_means,
                 x = case_when(sugg == "High"  & stage == "Learning" ~ pos.x[1],
                               sugg == "High"  & stage == "Test" ~ pos.x[2],
                               sugg == "Low" & stage == "Learning" ~ pos.x[3],
                               sugg == "Low" & stage == "Test" ~ pos.x[4]))
data_3d = mutate(data_3d,
                 x = case_when(sugg == "High"  & stage == "Learning" ~ pos.xi[1],
                               sugg == "High"  & stage == "Test" ~ pos.xi[2],
                               sugg == "Low" & stage == "Learning" ~ pos.xi[3],
                               sugg == "Low" & stage == "Test" ~ pos.xi[4]))
data_3d$x = data_3d$x + runif(n = length(data_3d$x), min = -jitter/2, max = jitter/2)

```


```{r, fig.width = 4, fig.height = 3}
# fig 2a)
f2a = ggplot() + 
  geom_point(data = data_means, mapping = aes(x = x, y = scr_a_m, color = CS, shape = CS), size = size1) +
  geom_errorbar(data = data_means, mapping = aes(x = x, y = scr_a_m, 
                                                 ymin = scr_a_cil, ymax = scr_a_ciu, color = CS)) +
  geom_line(data = data_means, mapping = aes(x = x, y = scr_a_m, color = CS, group = CS)) +
  geom_point(data = data, mapping = aes(x = x, y = scr_a0, fill = CS, color = CS), size = size2, alpha = alpha, shape = shape) +
  facet_wrap(~ order) +
  scale_color_manual(values = color_vec) +
  scale_shape_manual(values = c(m_shape1, m_shape2)) +
  scale_x_continuous(name = "Affect Sharing", breaks = c(1,2), 
                     labels = c("High","Low")) +
  scale_y_continuous(name = "Skin Conductance Response") +
  theme_classic() +
  ggtitle("Learning Stage: Conditioned Response") +
  theme(strip.background = element_blank(),
        axis.title = element_text(size = textsize1),
        axis.text = element_text(size = textsize2),
        strip.text = element_text(size = textsize2),
        panel.spacing = unit(1, "line"),
        legend.title = element_blank(),
        legend.text = element_text(size = textsize2),
        legend.position = legend.pos,
        legend.box.margin = legend.marg,
        plot.title = element_text(size = textsize1, hjust = 0.5),
        plot.tag.position = c(0.025,0.975)) +
  labs(tag = "A")
f2a
```
```{r, fig.width = 4, fig.height = 3}
# fig 2b)
f2b = ggplot() + 
  geom_point(data = data_means, mapping = aes(x = x, y = scr_b_m, color = CS, shape = CS), size = size1) +
  geom_errorbar(data = data_means, mapping = aes(x = x, y = scr_b_m, 
                                                 ymin = scr_b_cil, ymax = scr_b_ciu, color = CS)) +
  geom_line(data = data_means, mapping = aes(x = x, y = scr_b_m, color = CS, group = CS)) +
  geom_point(data = data, mapping = aes(x = x, y = scr_b0,  color = CS), size = size2, alpha = alpha, shape = shape) +
  facet_wrap(~ order) +
  scale_color_manual(values = color_vec, labels = c("No US+","US+")) +
  scale_shape_manual(values = c(m_shape1, m_shape2), labels = c("No US+","US+")) +
  scale_x_continuous(name = "Affect Sharing", breaks = c(1,2), 
                     labels = c("High","Low")) +
  scale_y_continuous(name = "Skin Conductance Response") +
  theme_classic() +
  ggtitle("Learning Stage: Unconditioned Resp.") +
  labs(tag = "B") +
  theme(strip.background = element_blank(),
        axis.title = element_text(size = textsize1),
        axis.text = element_text(size = textsize2),
        strip.text = element_text(size = textsize2),
        panel.spacing = unit(1, "line"),
        legend.title = element_blank(),
        legend.text = element_text(size = textsize2),
        legend.position = legend.pos,
        legend.box.margin = legend.marg,
        plot.title = element_text(size = textsize1, hjust = 0.5),
        plot.tag.position = c(0.025,0.975))
f2b
```

```{r, fig.width = 4, fig.height = 3}
# fig 2c)
f2c = ggplot() + 
  geom_point(data = data_means, mapping = aes(x = x, y = scr_c_m, color = CS, shape = CS), size = size1) +
  geom_errorbar(data = data_means, mapping = aes(x = x, y = scr_c_m, 
                                                 ymin = scr_c_cil, ymax = scr_c_ciu, color = CS)) +
  geom_line(data = data_means, mapping = aes(x = x, y = scr_c_m, color = CS, group = CS)) +
  geom_point(data = data, mapping = aes(x = x, y = scr_c0,  color = CS), size = size2, alpha = alpha, shape = shape) +
  facet_wrap(~ order) +
  scale_color_manual(values = color_vec) +
  scale_shape_manual(values = c(m_shape1, m_shape2)) +
  scale_x_continuous(name = "Affect Sharing", breaks = c(1,2), 
                     labels = c("High","Low")) +
  scale_y_continuous(name = "Skin Conductance Response") +
  theme_classic() +
  ggtitle("Test Stage: Conditioned Response") +
  theme(strip.background = element_blank(),
        axis.title = element_text(size = textsize1),
        axis.text = element_text(size = textsize2),
        strip.text = element_text(size = textsize2),
        panel.spacing = unit(1, "line"),
        legend.title = element_blank(),
        legend.text = element_text(size = textsize2),
        legend.position = legend.pos,
        legend.box.margin = legend.marg,
        legend.box.background = element_blank(),
        plot.title = element_text(size = textsize1, hjust = 0.5),
        plot.tag.position = c(0.025,0.975)) +
    labs(tag = "C")
f2c
```

```{r, fig.width = 4, fig.height = 3}
# fig 2d)
f2d = ggplot() + 
  geom_point(data = data_3d_means, mapping = aes(x = x, y = scr_d_m, color = stage, shape = stage), size = size1) +
  geom_errorbar(data = data_3d_means, mapping = aes(x = x, y = scr_d_m, 
                                                 ymin = scr_d_cil, ymax = scr_d_ciu, color = stage)) +
  geom_line(data = data_3d_means, mapping = aes(x = x, y = scr_d_m, color = stage, group = stage)) +
  geom_point(data = data_3d, mapping = aes(x = x, y = scr_d0,  color = stage), size = size2, alpha = alpha, shape = shape) +
  facet_wrap(~ order) +
  scale_color_manual(values = color_vec) +
  scale_shape_manual(values = c(m_shape1, m_shape2)) +
  scale_x_continuous(name = "Affect Sharing", breaks = c(1,2), 
                     labels = c("High","Low")) +
  scale_y_continuous(name = "Tonic Skin Conductance Level") +
  theme_classic() +
  ggtitle("Skin Conductance Level") +
  theme(strip.background = element_blank(),
        axis.title = element_text(size = textsize1),
        axis.text = element_text(size = textsize2),
        strip.text = element_text(size = textsize2),
        panel.spacing = unit(1, "line"),
        legend.title = element_blank(),
        legend.text = element_text(size = textsize2),
        legend.position = legend.pos,
        legend.box.margin = legend.marg,
        legend.box.background = element_blank(),
        plot.title = element_text(size = textsize1, hjust = 0.5),
        plot.tag.position = c(0.025,0.975)) +
  labs(tag = "D")
f2d
```

```{r, fig.width = 6.5, fig.height = 6.5}
F2 = ggarrange(f2a,NULL,f2b,NULL,NULL,NULL,f2c,NULL,f2d, ncol = 3, nrow = 3, widths = c(1,0.05,1), heights = c(1,0.05,1))
F2
```

```{r}
ggsave("figure_3.png", F2, width = 6.5, height = 6.5, dpi = 600)
```


# Figure S1

```{r}
#n = 36

data_4a = haven::read_sav("plot_data2/Fig_S1a_n39_ord_unp_k4_adj_orig_long.sav")
data_4a = select(data_4a, exp_nr, sugg, target, order, unp, unp_orig) %>% 
             mutate(sugg = factor(sugg, levels = c(1,0), labels = c("High", "Low")),
                    target = factor(target, levels = c(1,2), labels = c("Self", "Other")),
                    order = factor(order, levels = c(1,2), 
                                   labels = c("Group 1:", "Group 2:")))

  
data_4b = haven::read_sav("plot_data2/Fig_S1b_n39_ord_nshock_k4_adj_orig_long.sav")
data_4b = select(data_4b, exp_nr, sugg, CS, order, nshock, nshock_orig) %>% 
             mutate(sugg = factor(sugg, levels = c(1,0), labels = c("High", "Low")),
                    CS = factor(CS, levels = c(0,1), labels = c("CS-", "CS+")),
                    order = factor(order, levels = c(1,2), 
                                   labels = c("Group 1:", "Group 2:")))

data_4a_means = group_by(data_4a, sugg, target, order) %>% 
                  summarize(unp_m = mean(unp),
                            unp_sd = sd(unp),
                            n= n(),
                            unp_cil = unp_m - qt(1 - 0.05/2, n-1) * unp_sd/sqrt(n),
                            unp_ciu = unp_m + qt(1 - 0.05/2, n-1) * unp_sd/sqrt(n))

data_4b_means = group_by(data_4b, sugg, CS, order) %>% 
                  summarize(nshock_m = mean(nshock),
                            nshock_sd = sd(nshock),
                            n = n(),
                            nshock_cil = nshock_m - qt(1 - 0.05/2, n-1) * nshock_sd/sqrt(n),
                            nshock_ciu = nshock_m + qt(1 - 0.05/2, n-1) * nshock_sd/sqrt(n))

```
```{r}
# parameters
pos.x0 = c(1,1,2,2) # Order is: Low|CS-, Low|CS+, High|CS-, High|CS+
nudge1 = 0.25   # How far left/right are the points nudged from the mean plot?
nudge2 = 0.03 # How far apart (on x-axis) are CS- points from CS+ points for means?
nudge3 = 0.05 # How far apart (on x-axis) are CS- points from CS+ points for subject points?
jitter = 0.03  # width of jitter of subject points
jitter_y = 0.1

color_vec = c("#00008b","#ff0000")
size1 = 2
size2 = 1
alpha = 0.15
shape = 16
m_shape1 = 17
m_shape2 = 15

textsize1 = 12
textsize2 = 10

legend.pos = "top"
legend.marg = margin(-10,-10,-15,-10)

# some calculations
pos.x = pos.x0 + c(-nudge2, nudge2, -nudge2, nudge2) 
pos.xi = pos.x0 + c(-nudge1, -nudge1, nudge1, nudge1) + c(-nudge3, nudge3, -nudge3, nudge3)
#pos.xi = pos.xi + runif(n = length(pos.xi), min = -jitter/2, max = jitter/2)
data_4a_means = mutate(data_4a_means,
                 x = case_when(sugg == "High"  & target == "Self" ~ pos.x[1],
                               sugg == "High"  & target == "Other" ~ pos.x[2],
                               sugg == "Low" & target == "Self" ~ pos.x[3],
                               sugg == "Low" & target == "Other" ~ pos.x[4]))
data_4a = mutate(data_4a,
                 x = case_when(sugg == "High"  & target == "Self" ~ pos.xi[1],
                               sugg == "High"  & target == "Other" ~ pos.xi[2],
                               sugg == "Low" & target == "Self" ~ pos.xi[3],
                               sugg == "Low" & target == "Other" ~ pos.xi[4]))
data_4a$x = data_4a$x + runif(n = length(data_4a$x), min = -jitter/2, max = jitter/2)
data_4a$y = data_4a$unp_orig + runif(n = nrow(data_4a), min = -jitter_y/2, max = jitter_y/2)

data_4b_means = mutate(data_4b_means,
                 x = case_when(sugg == "High"  & CS == "CS-" ~ pos.x[1],
                               sugg == "High"  & CS == "CS+" ~ pos.x[2],
                               sugg == "Low" & CS == "CS-" ~ pos.x[3],
                               sugg == "Low" & CS == "CS+" ~ pos.x[4]))
data_4b = mutate(data_4b,
                 x = case_when(sugg == "High"  & CS == "CS-" ~ pos.xi[1],
                               sugg == "High"  & CS == "CS+" ~ pos.xi[2],
                               sugg == "Low" & CS == "CS-" ~ pos.xi[3],
                               sugg == "Low" & CS == "CS+" ~ pos.xi[4]))
data_4b$x = data_4b$x + runif(n = length(data_4b$x), min = -jitter/2, max = jitter/2)
data_4b$y = data_4b$nshock_orig + runif(n = nrow(data_4b), min = -jitter_y/2, max = jitter_y/2)

```

```{r, fig.width = 4, fig.height = 3}
# fig S1a)
f3a = ggplot() + 
  geom_point(data = data_4a_means, mapping = aes(x = x, y = unp_m, color = target, shape = target), size = size1) +
  geom_errorbar(data = data_4a_means, mapping = aes(x = x, y = unp_m, 
                                                 ymin = unp_cil, ymax = unp_ciu, color = target)) +
  geom_line(data = data_4a_means, mapping = aes(x = x, y = unp_m, color = target, group = target)) +
  geom_point(data = data_4a, mapping = aes(x = x, y = y, color = target), size = size2, alpha = alpha, shape = shape) +
  facet_wrap(~ order) +
  scale_color_manual(values = color_vec, labels = c("Self","Other")) +
  scale_shape_manual(values = c(m_shape1, m_shape2), labels = c("Self","Other")) +
  scale_x_continuous(name = "Affect Sharing", breaks = c(1,2), 
                     labels = c("High","Low")) +
  scale_y_continuous(name = "Unpleasantness (0-10)", breaks = seq(0,10,2)) +
  theme_classic() +
  ggtitle("Unpleasantness") +
  theme(strip.background = element_blank(),
        axis.title = element_text(size = textsize1),
        axis.text = element_text(size = textsize2),
        strip.text = element_text(size = textsize2),
        panel.spacing = unit(1, "line"),
        legend.title = element_blank(),
        legend.text = element_text(size = textsize2),
        legend.position = legend.pos,
        legend.box.margin = legend.marg,
        plot.title = element_text(size = textsize1, hjust = 0.5),
        plot.tag.position = c(0.025,0.975)) +
  labs(tag = "A")
f3a
```
```{r, fig.width = 4, fig.height = 3}
# fig S1b)

d = data_4b
dm = data_4b_means
y = sym("y")
ym = sym("nshock_m")
ymin = sym("nshock_cil")
ymax = sym("nshock_ciu")

color = sym("CS")

f3b = ggplot() + 
  geom_point(data = dm, mapping = aes(x = x, y = !!ym, color = !!color, shape = !!color), size = size1)+
  geom_errorbar(data = dm, mapping = aes(x = x, y = !!ym, 
                                                 ymin = !!ymin, ymax = !!ymax, color = !!color)) +
  geom_line(data = dm, mapping = aes(x = x, y = !!ym, color = !!color)) +
  geom_point(data = d, mapping = aes(x = x, y = !!y, color = !!color), size = size2, alpha = alpha, shape = shape) +
  facet_wrap(~ order) +
  scale_color_manual(values = color_vec) +
  scale_shape_manual(values = c(m_shape1, m_shape2)) +
  scale_x_continuous(name = "Affect Sharing", breaks = c(1,2), 
                     labels = c("High","Low")) +
  scale_y_continuous(name = "# Remembered Shocks\nto Demonstrator") +
  theme_classic() +
  ggtitle("CS-US Contingency") +
  theme(strip.background = element_blank(),
        axis.title = element_text(size = textsize1),
        axis.text = element_text(size = textsize2),
        strip.text = element_text(size = textsize2),
        panel.spacing = unit(1, "line"),
        legend.title = element_blank(),
        legend.text = element_text(size = textsize2),
        legend.position = legend.pos,
        legend.box.margin = legend.marg,
        plot.title = element_text(size = textsize1, hjust = 0.5),
        plot.tag.position = c(0.025,0.975)) +
  labs(tag = "B")
f3b
```

```{r, fig.width = 6.5, fig.height = 3.25}
F3 = ggarrange(f3a,NULL,f3b, ncol = 3, widths = c(1, 0.05, 1))
F3
```

```{r}
ggsave("figure_S1.png", F3, width = 6.5, height = 3.25, dpi = 600)
```
