# Supplementary material for: The causal role of affect sharing in driving vicarious fear learning
Source: PLoS One. 2022 Nov 18;17(11):e0277793. doi: 10.1371/journal.pone.0277793 (PMC9674158; doi:10.1371/journal.pone.0277793)
Supplement: S2 File — (ZIP) [file pone.0277793.s002.zip › S2_File/plot18_Fig_A.Rmd]

---
title: "R Notebook"
output: html_notebook
---

```{r}
library(tidyverse)
library(ggpubr)
```


# Figure S2 (nshock_abserr)

```{r}
n = 39

data_3b = haven::read_sav("plot_data/Fig_S2_n39_nshock_abserr_k4_adj_orig_long.sav")
data_3b = select(data_3b, exp_nr, sugg, CS, nshock, nshock_orig) %>%
             mutate(sugg = factor(sugg, levels = c(1,0), labels = c("High", "Low")),
                    CS = factor(CS, levels = c(0,1), labels = c("CS-", "CS+")))

data_3b_means = group_by(data_3b, sugg, CS) %>% 
                  summarize(nshock_m = mean(nshock),
                            nshock_sd = sd(nshock),
                            nshock_cil = nshock_m - qt(1 - 0.05/2, n-1) * nshock_sd/sqrt(n),
                            nshock_ciu = nshock_m + qt(1 - 0.05/2, n-1) * nshock_sd/sqrt(n))
```
```{r}
# parameters
pos.x0 = c(1,1,2,2) # Order is: Low|CS-, Low|CS+, High|CS-, High|CS+
nudge1 = 0.25   # How far left/right are the points nudged from the mean plot?
nudge2 = 0.03 # How far apart (on x-axis) are CS- points from CS+ points for means?
nudge3 = 0.05 # How far apart (on x-axis) are CS- points from CS+ points for subject points?
jitter = 0.03  # width of jitter of subject points
jitter_y = 0.1

color_vec = c("#00008b","#ff0000")
size1 = 2
size2 = 1
alpha = 0.15
shape = 16
m_shape1 = 17
m_shape2 = 15

textsize1 = 12
textsize2 = 10

legend.pos = "top"
legend.marg = margin(-10,-10,-15,-10)

# some calculations
pos.x = pos.x0 + c(-nudge2, nudge2, -nudge2, nudge2) 
pos.xi = pos.x0 + c(-nudge1, -nudge1, nudge1, nudge1) + c(-nudge3, nudge3, -nudge3, nudge3)
#pos.xi = pos.xi + runif(n = length(pos.xi), min = -jitter/2, max = jitter/2)

data_3b_means = mutate(data_3b_means,
                 x = case_when(sugg == "High"  & CS == "CS-" ~ pos.x[1],
                               sugg == "High"  & CS == "CS+" ~ pos.x[2],
                               sugg == "Low" & CS == "CS-" ~ pos.x[3],
                               sugg == "Low" & CS == "CS+" ~ pos.x[4]))
data_3b = mutate(data_3b,
                 x = case_when(sugg == "High"  & CS == "CS-" ~ pos.xi[1],
                               sugg == "High"  & CS == "CS+" ~ pos.xi[2],
                               sugg == "Low" & CS == "CS-" ~ pos.xi[3],
                               sugg == "Low" & CS == "CS+" ~ pos.xi[4]))
data_3b$x = data_3b$x + runif(n = length(data_3b$x), min = -jitter/2, max = jitter/2)
data_3b$y = data_3b$nshock_orig + runif(n = nrow(data_3b), min = -jitter_y/2, max = jitter_y/2)

```


```{r, fig.width = 4, fig.height = 3}
# fig 3b)

d = data_3b
dm = data_3b_means
y = sym("y")
ym = sym("nshock_m")
ymin = sym("nshock_cil")
ymax = sym("nshock_ciu")

color = sym("CS")

f3b = ggplot() + 
  geom_point(data = dm, mapping = aes(x = x, y = !!ym, color = !!color, shape = !!color), size = size1)+
  geom_errorbar(data = dm, mapping = aes(x = x, y = !!ym, 
                                                 ymin = !!ymin, ymax = !!ymax, color = !!color)) +
  geom_line(data = dm, mapping = aes(x = x, y = !!ym, color = !!color)) +
  geom_point(data = d, mapping = aes(x = x, y = !!y, color = !!color), size = size2, alpha = alpha, shape = shape) +
  scale_color_manual(values = color_vec) +
  scale_shape_manual(values = c(m_shape1, m_shape2)) +
  scale_x_continuous(name = "Affect Sharing", breaks = c(1,2), 
                     labels = c("High","Low")) +
  scale_y_continuous(name = "Absolute Error\n(# Shocks to Demonstrator)") +
  theme_classic() +
  ggtitle("CS-US Contingency") +
  theme(strip.background = element_blank(),
        axis.title = element_text(size = textsize1),
        axis.text = element_text(size = textsize2),
        strip.text = element_text(size = textsize2),
        panel.spacing = unit(1, "line"),
        legend.title = element_blank(),
        legend.text = element_text(size = textsize2),
        legend.position = legend.pos,
        legend.box.margin = legend.marg,
        plot.title = element_text(size = textsize1, hjust = 0.5),
        plot.tag.position = c(0.025,0.975)) +
  labs(tag = "")
f3b
```

```{r, fig.width = 2, fig.height = 3.25}
F3 = ggarrange(f3b, ncol = 1, widths = c(1))
F3
```

```{r}
ggsave("figure_S2.tiff", F3, width = 2, height = 3.25, dpi = 600, compression ="lzw")
```
