# Supplementary material for: The causal role of affect sharing in driving vicarious fear learning
Source: PLoS One. 2022 Nov 18;17(11):e0277793. doi: 10.1371/journal.pone.0277793 (PMC9674158; doi:10.1371/journal.pone.0277793)
Supplement: S2 File — (ZIP) [file pone.0277793.s002.zip › S2_File/plot19_Fig2_noblock.Rmd]

---
title: "R Notebook"
output: html_notebook
---

```{r}
library(tidyverse)
library(ggpubr)
```

# Figure 2 - noblock (Sept 2022 - R1 for PlosOne)

```{r}
## 
n = 39

#load the data
data_2a <- haven::read_sav("plot_data/Fig_2a_n39_SCR_vid_IP1_k4_adj_orig_long.sav")
data_2a <- select(data_2a, exp_nr, SCR, SCR_orig, sugg, CS)
data_2a <- rename(data_2a, scr_a = SCR, scr_a0 = SCR_orig)

data_2b <- haven::read_sav("plot_data/Fig_2b_n39_SCR_vid_IP3_k4_adj_orig_long.sav")
data_2b <- select(data_2b, exp_nr, SCR, SCR_orig, sugg, US)
data_2b <- rename(data_2b, scr_b = SCR, scr_b0 = SCR_orig, CS = US)

data_2c <- haven::read_sav("plot_data/Fig_2c_n39_SCR_pic_IP1_k4_adj_orig_long.sav")
data_2c <- select(data_2c, exp_nr, SCR, SCR_orig, sugg, CS)
data_2c <- rename(data_2c, scr_c = SCR, scr_c0 = SCR_orig)

data_2d <- haven::read_sav("plot_data/Fig_2d_n39_SCL_k4_adj_orig_long.sav")
data_2d <- select(data_2d, exp_nr, SCL, SCL_orig, sugg, stage)
data_2d <- rename(data_2d, scr_d = SCL, scr_d0 = SCL_orig)

# merge
data = merge(data_2a, data_2b, by = c("exp_nr","sugg","CS"))
data = merge(data, data_2c, by = c("exp_nr","sugg","CS"))

# factors
data$sugg <- factor(data$sugg, levels = c(1,0),
                    labels = c("High", "Low"))
data$CS <- factor(data$CS, levels = c(0,1),
                 labels = c("CS-", "CS+"))
data_2d$sugg <- factor(data_2d$sugg, levels = c(1,0),
                    labels = c("High", "Low"))
data_2d$stage <- factor(data_2d$stage, levels = c(1,2), labels = c("Learning","Test"))


## aggregate

data_means <- data %>%
  group_by(sugg, CS) %>%
  summarise(scr_a_m = mean(scr_a, na.rm = TRUE),
            scr_a_sd = sd(scr_a, na.rm = TRUE),
            scr_b_m = mean(scr_b, na.rm = TRUE),
            scr_b_sd = sd(scr_b, na.rm = TRUE),
            scr_c_m = mean(scr_c, na.rm = TRUE),
            scr_c_sd = sd(scr_c, na.rm = TRUE),
            ##
            scr_a_cil = scr_a_m - qt(1 - (0.05 / 2), n - 1) * scr_a_sd / sqrt(n),
            scr_a_ciu = scr_a_m + qt(1 - (0.05 / 2), n - 1) * scr_a_sd / sqrt(n),
            scr_b_cil = scr_b_m - qt(1 - (0.05 / 2), n - 1) * scr_b_sd / sqrt(n),
            scr_b_ciu = scr_b_m + qt(1 - (0.05 / 2), n - 1) * scr_b_sd / sqrt(n),
            scr_c_cil = scr_c_m - qt(1 - (0.05 / 2), n - 1) * scr_c_sd / sqrt(n),
            scr_c_ciu = scr_c_m + qt(1 - (0.05 / 2), n - 1) * scr_c_sd / sqrt(n))

data_2d_means <- data_2d %>%
  group_by(sugg, stage) %>%
  summarise(scr_d_m = mean(scr_d, na.rm = TRUE),
            scr_d_sd = sd(scr_d, na.rm = TRUE),
            ##
            scr_d_cil = scr_d_m - qt(1 - (0.05 / 2), n - 1) * scr_d_sd / sqrt(n),
            scr_d_ciu = scr_d_m + qt(1 - (0.05 / 2), n - 1) * scr_d_sd / sqrt(n))
```

```{r, fig.width = 6, fig.asp = 0.5}
# parameters
pos.x0 = c(1,1,2,2) # Order is: Low|CS-, Low|CS+, High|CS-, High|CS+
nudge1 = 0.25   # How far left/right are the points nudged from the mean plot?
nudge2 = 0.03 # How far apart (on x-axis) are CS- points from CS+ points for means?
nudge3 = 0.03 # How far apart (on x-axis) are CS- points from CS+ points for subject points?
jitter = 0.015  # width of jitter of subject points

color_vec = c("#00008b","#ff0000")
size1 = 2
size2 = 1
alpha = 0.25
shape = 16
m_shape1 = 17
m_shape2 = 15

textsize1 = 12
textsize2 = 10

legend.pos = "top"
#legend.marg = margin(-10,-10,-15,-10)
legend.marg = margin(-10,-10,-10,-10)

# some calculations
pos.x = pos.x0 + c(-nudge2, nudge2, -nudge2, nudge2) 
pos.xi = pos.x0 + c(-nudge1, -nudge1, nudge1, nudge1) + c(-nudge3, nudge3, -nudge3, nudge3)
#pos.xi = pos.xi + runif(n = length(pos.xi), min = -jitter/2, max = jitter/2)
data_means = mutate(data_means,
                 x = case_when(sugg == "High"  & CS == "CS-" ~ pos.x[1],
                               sugg == "High"  & CS == "CS+" ~ pos.x[2],
                               sugg == "Low" & CS == "CS-" ~ pos.x[3],
                               sugg == "Low" & CS == "CS+" ~ pos.x[4]))
data = mutate(data,
                 x = case_when(sugg == "High"  & CS == "CS-" ~ pos.xi[1],
                               sugg == "High"  & CS == "CS+" ~ pos.xi[2],
                               sugg == "Low" & CS == "CS-" ~ pos.xi[3],
                               sugg == "Low" & CS == "CS+" ~ pos.xi[4]))
data$x = data$x + runif(n = length(data$x), min = -jitter/2, max = jitter/2)

data_2d_means = mutate(data_2d_means,
                 x = case_when(sugg == "High"  & stage == "Learning" ~ pos.x[1],
                               sugg == "High"  & stage == "Test" ~ pos.x[2],
                               sugg == "Low" & stage == "Learning" ~ pos.x[3],
                               sugg == "Low" & stage == "Test" ~ pos.x[4]))
data_2d = mutate(data_2d,
                 x = case_when(sugg == "High"  & stage == "Learning" ~ pos.xi[1],
                               sugg == "High"  & stage == "Test" ~ pos.xi[2],
                               sugg == "Low" & stage == "Learning" ~ pos.xi[3],
                               sugg == "Low" & stage == "Test" ~ pos.xi[4]))
data_2d$x = data_2d$x + runif(n = length(data_2d$x), min = -jitter/2, max = jitter/2)

```


```{r, fig.width = 4, fig.height = 3}
# fig 2a)
f2a = ggplot() + 
  geom_point(data = data_means, mapping = aes(x = x, y = scr_a_m, color = CS, shape = CS), size = size1) +
  geom_errorbar(data = data_means, mapping = aes(x = x, y = scr_a_m, 
                                                 ymin = scr_a_cil, ymax = scr_a_ciu, color = CS)) +
  geom_line(data = data_means, mapping = aes(x = x, y = scr_a_m, color = CS, group = CS)) +
  geom_point(data = data, mapping = aes(x = x, y = scr_a0, fill = CS, color = CS), size = size2, alpha = alpha, shape = shape) +
  #facet_wrap(~ block) +
  scale_color_manual(values = color_vec) +
  scale_shape_manual(values = c(m_shape1, m_shape2)) +
  scale_x_continuous(name = "Affect Sharing", breaks = c(1,2), 
                     labels = c("High","Low")) +
  scale_y_continuous(name = "Skin Conductance Response") +
  theme_classic() +
  ggtitle("Learning: CR") +
  theme(strip.background = element_blank(),
        axis.title = element_text(size = textsize1),
        axis.text = element_text(size = textsize2),
        strip.text = element_text(size = textsize2),
        panel.spacing = unit(1, "line"),
        legend.title = element_blank(),
        legend.text = element_text(size = textsize2),
        legend.position = legend.pos,
        legend.box.margin = legend.marg,
        plot.title = element_text(size = textsize1, hjust = 0.5),
        plot.tag.position = c(0.025,0.975)) +
  labs(tag = "A")
f2a
```
```{r, fig.width = 4, fig.height = 3}
# fig 2b)
f2b = ggplot() + 
  geom_point(data = data_means, mapping = aes(x = x, y = scr_b_m, color = CS, shape = CS), size = size1) +
  geom_errorbar(data = data_means, mapping = aes(x = x, y = scr_b_m, 
                                                 ymin = scr_b_cil, ymax = scr_b_ciu, color = CS)) +
  geom_line(data = data_means, mapping = aes(x = x, y = scr_b_m, color = CS, group = CS)) +
  geom_point(data = data, mapping = aes(x = x, y = scr_b0,  color = CS), size = size2, alpha = alpha, shape = shape) +
  #facet_wrap(~ block) +
  scale_color_manual(values = color_vec, labels = c("No US+","US+")) +
  scale_shape_manual(values = c(m_shape1, m_shape2), labels = c("No US+","US+")) +
  scale_x_continuous(name = "Affect Sharing", breaks = c(1,2), 
                     labels = c("High","Low")) +
  scale_y_continuous(name = "Skin Conductance Response") +
  theme_classic() +
  ggtitle("Learning: UR") +
  labs(tag = "B") +
  theme(strip.background = element_blank(),
        axis.title = element_text(size = textsize1),
        axis.text = element_text(size = textsize2),
        strip.text = element_text(size = textsize2),
        panel.spacing = unit(1, "line"),
        legend.title = element_blank(),
        legend.text = element_text(size = textsize2),
        legend.position = legend.pos,
        legend.box.margin = legend.marg,
        plot.title = element_text(size = textsize1, hjust = 0.5),
        plot.tag.position = c(0.025,0.975))
f2b
```

```{r, fig.width = 4, fig.height = 3}
# fig 2c)
f2c = ggplot() + 
  geom_point(data = data_means, mapping = aes(x = x, y = scr_c_m, color = CS, shape = CS), size = size1) +
  geom_errorbar(data = data_means, mapping = aes(x = x, y = scr_c_m, 
                                                 ymin = scr_c_cil, ymax = scr_c_ciu, color = CS)) +
  geom_line(data = data_means, mapping = aes(x = x, y = scr_c_m, color = CS, group = CS)) +
  geom_point(data = data, mapping = aes(x = x, y = scr_c0,  color = CS), size = size2, alpha = alpha, shape = shape) +
  #facet_wrap(~ block) +
  scale_color_manual(values = color_vec) +
  scale_shape_manual(values = c(m_shape1, m_shape2)) +
  scale_x_continuous(name = "Affect Sharing", breaks = c(1,2), 
                     labels = c("High","Low")) +
  scale_y_continuous(name = "Skin Conductance Response") +
  theme_classic() +
  ggtitle("Test: CR") +
  theme(strip.background = element_blank(),
        axis.title = element_text(size = textsize1),
        axis.text = element_text(size = textsize2),
        strip.text = element_text(size = textsize2),
        panel.spacing = unit(1, "line"),
        legend.title = element_blank(),
        legend.text = element_text(size = textsize2),
        legend.position = legend.pos,
        legend.box.margin = legend.marg,
        legend.box.background = element_blank(),
        plot.title = element_text(size = textsize1, hjust = 0.5),
        plot.tag.position = c(0.025,0.975)) +
    labs(tag = "C")
f2c
```

```{r, fig.width = 4, fig.height = 3}
# fig 2d)
f2d = ggplot() + 
  geom_point(data = data_2d_means, mapping = aes(x = x, y = scr_d_m, color = stage, shape = stage), size = size1) +
  geom_errorbar(data = data_2d_means, mapping = aes(x = x, y = scr_d_m, 
                                                 ymin = scr_d_cil, ymax = scr_d_ciu, color = stage)) +
  geom_line(data = data_2d_means, mapping = aes(x = x, y = scr_d_m, color = stage, group = stage)) +
  geom_point(data = data_2d, mapping = aes(x = x, y = scr_d0,  color = stage), size = size2, alpha = alpha, shape = shape) +
  #facet_wrap(~ block) +
  scale_color_manual(values = color_vec) +
  scale_shape_manual(values = c(m_shape1, m_shape2)) +
  scale_x_continuous(name = "Affect Sharing", breaks = c(1,2), 
                     labels = c("High","Low")) +
  scale_y_continuous(name = "Tonic Skin Conductance Level") +
  theme_classic() +
  ggtitle("Skin Cond. Level") +
  theme(strip.background = element_blank(),
        axis.title = element_text(size = textsize1),
        axis.text = element_text(size = textsize2),
        strip.text = element_text(size = textsize2),
        panel.spacing = unit(1, "line"),
        legend.title = element_blank(),
        legend.text = element_text(size = textsize2),
        legend.position = legend.pos,
        legend.box.margin = legend.marg,
        legend.box.background = element_blank(),
        plot.title = element_text(size = textsize1, hjust = 0.5),
        plot.tag.position = c(0.025,0.975)) +
  labs(tag = "D")
f2d
```

#```{r, fig.width = 6.5, fig.height = 6.5}
#F2 = ggarrange(f2a,NULL,f2b,NULL,NULL,NULL,f2c,NULL,f2d, ncol = 3, nrow = 3, #widths = c(1,0.05,1), heights = c(1,0.05,1))
#F2
```{r, fig.width = 8, fig.height = 3.25}
#F2 = ggarrange(f2a,NULL,f2b,NULL,f2c,NULL,f2d,NULL, ncol = 8, nrow = 1, widths = c(1,0.05,1,0.05,1,0.05,1,0.05), heights = c(1))
F2 = ggarrange(f2a,NULL,f2b,NULL,f2c,NULL,f2d,NULL, ncol = 8, nrow = 1, widths = c(1,0.05,1,0.05,1,0.05,1,0.05), heights = c(1))
F2

```

```{r}
#ggsave("figure_2_wide.png", F2, width = 8, height = 3.25, dpi = 600)
ggsave("figure_2_wide.tiff", F2, width = 8, height = 3.25, dpi = 600, compression ="lzw")
```
