# Supplementary material for: The causal role of affect sharing in driving vicarious fear learning
Source: PLoS One. 2022 Nov 18;17(11):e0277793. doi: 10.1371/journal.pone.0277793 (PMC9674158; doi:10.1371/journal.pone.0277793)
Supplement: S2 File — (ZIP) [file pone.0277793.s002.zip › S2_File/SCR00_poly2leda2digi.m]

% #####################################################
% # poly2leda2digi.m - Convert Poly5 files to Ledalab #
% #               Andreas Gartus, 2018                #
% #####################################################
% Requirements: 'tms_read.m'

clear all;

% Data directory
DATA_DIR ='.';
CURRENT_DIR = pwd;

% Channels
EDA_CHANNEL = 6;
DIGI_CHANNEL1 = 11;
DIGI_CHANNEL2 = 5;

% Find all Poly5 files in working directory
polyfiles = dir(DATA_DIR);
polyfiles = polyfiles(~[polyfiles.isdir]);
ispoly = false(size(polyfiles));
for f = 1:numel(polyfiles)
    [~,fname,ext] = fileparts(polyfiles(f).name);
    if strcmp(ext,'.Poly5')
        ispoly(f) = true;
    end
end
polyfiles = polyfiles(ispoly);
polynames = {polyfiles.name};

% Loop over Poly5 files
cd(DATA_DIR);
for i = 1:numel(polynames)
	polyname = polynames{i};
	fprintf('+++ Converting "%s" to Ledalab format ... \n',polyname);
	% Load Poly5 file
	polydata = tms_read(polyname);
	% Get data
	FS = polydata.fs;                         % Sampling frequency
	eda_data = polydata.data{EDA_CHANNEL};    % Data channel
	digi_data1 = polydata.data{DIGI_CHANNEL1};  % Digi channel 1
	digi_data2 = polydata.data{DIGI_CHANNEL2};  % Digi channel 2
	fprintf('+++ Found %i data points.\n',numel(eda_data));
	% Remove leading and trailing zeros from data channel
	first_non_zero_pos = find(eda_data,1,'first');
	last_non_zero_pos = find(eda_data,1,'last');
	fprintf('+++ Removing %i leading and %i trailing zeros.\n',first_non_zero_pos-1,numel(eda_data)-last_non_zero_pos);
	eda_data = eda_data(first_non_zero_pos:last_non_zero_pos);
	digi_data1 = digi_data1(first_non_zero_pos:last_non_zero_pos);
	digi_data2 = digi_data2(first_non_zero_pos:last_non_zero_pos);
	N = numel(eda_data);
	time_data = double(1:N)/FS;  % Time in seconds
	% Convert to skin conductance (uS)
	eda_data = 5.*1000000./(6.6*1000*eda_data);
	fprintf('+++ Converting voltage to skin conductance values.\n');
	% Set possible infinite values to zero
	inf_pos = isinf(eda_data);
	fprintf('+++ Set %i infinite values between %.1fs and %.1fs to zero!\n',sum(inf_pos),min(time_data(inf_pos)),max(time_data(inf_pos)));
	eda_data(inf_pos) = 0;
	fprintf('+++ Maximum skin conductance value: %.1fuS\n',max(eda_data));
	% Find trigger events in Digi 1
	digi_logic1 = [0,diff(digi_data1)>0]>0; % Get positive edges by difference operator
	digi_pos1 = find(digi_logic1>0);
	fprintf('+++ Number of trigger events found in Digi1: %i\n',sum(digi_logic1));
	% Invert and threshold Digi 2
	digi_data2 = (-1)*digi_data2;
	thresh = (max(digi_data2)+min(digi_data2))/2;
	digi_data2 = (digi_data2>thresh);
	% Find trigger events in Digi 2
	digi_logic2 = [0,diff(digi_data2)>0]>0; % Get positive edges by difference operator
	digi_pos2 = find(digi_logic2>0);
	fprintf('+++ Number of trigger events found in Digi2: %i\n',sum(digi_logic2));
	% Prepare data for Ledalab
	clear data;
	data.conductance = eda_data;
	data.time = time_data;
	% Save trigger events
	data.timeoff = 0;
	for i=1:length(digi_pos1)
		data.event(i).time = time_data(digi_pos1(i));
		fprintf('+++ 1Trigger %i at %.1fs.\n',i,time_data(digi_pos1(i)));
		data.event(i).nid = i;
		data.event(i).name = sprintf('1Trigger%02i',i);
		data.event(i).userdata = [];
	end
	for i=1:length(digi_pos2)
		data.event(i+length(digi_pos1)).time = time_data(digi_pos2(i));
		fprintf('+++ 2Trigger %i at %.1fs.\n',i,time_data(digi_pos2(i)));
		data.event(i+length(digi_pos1)).nid = i+length(digi_pos1);
		data.event(i+length(digi_pos1)).name = sprintf('2Trigger%02i',i);
		data.event(i+length(digi_pos1)).userdata = [];
	end
	% Sort trigger events by time
	[tmp,indices]=sort([data.event.time]);
	data.event = data.event(indices);
	% Save data to MAT file for Ledalab
	[~,fname,ext] = fileparts(polyname);
	save([fname,'.mat'],'data');
	% Finished
	fprintf('+++ Done.\n\n');
end
cd(CURRENT_DIR);
