# Supplementary material for: The causal role of affect sharing in driving vicarious fear learning
Source: PLoS One. 2022 Nov 18;17(11):e0277793. doi: 10.1371/journal.pone.0277793 (PMC9674158; doi:10.1371/journal.pone.0277793)
Supplement: S2 File — (ZIP) [file pone.0277793.s002.zip › S2_File/SCR05_to_SCR09_SCR12_to_SCR13.sps]

* Encoding: UTF-8.
* ==============================================================================================================
* =========  The following scripts have been copied into a single document to reduce the number of attachments to our initial submission  =========
* ==============================================================================================================


* ====================================================================
* =========  Document name: SCR05_anl02_compute_vars_AmpSum_log.sps  =========
* ====================================================================

* Encoding: UTF-8.

DATASET ACTIVATE DataSet1.

* Correctly rename variables:
* For exp_type = 11U or 12U:

IF  ((exp_type = "11U") OR (exp_type = "12U")) vidU_csm1_AmpSum_log=Trig2_02_AmpSum_log.
IF  ((exp_type = "11U") OR (exp_type = "12U")) vidU_csp1_AmpSum_log=Trig2_03_AmpSum_log.
IF  ((exp_type = "11U") OR (exp_type = "12U")) vidU_csp2_AmpSum_log=Trig2_04_AmpSum_log.
IF  ((exp_type = "11U") OR (exp_type = "12U")) vidU_csm2_AmpSum_log=Trig2_05_AmpSum_log.
IF  ((exp_type = "11U") OR (exp_type = "12U")) vidU_csp3_AmpSum_log=Trig2_06_AmpSum_log.
IF  ((exp_type = "11U") OR (exp_type = "12U")) vidU_csm3_AmpSum_log=Trig2_07_AmpSum_log.
IF  ((exp_type = "11U") OR (exp_type = "12U")) vidU_csm4_AmpSum_log=Trig2_08_AmpSum_log.
IF  ((exp_type = "11U") OR (exp_type = "12U")) vidU_csp4_AmpSum_log=Trig2_09_AmpSum_log.
IF  ((exp_type = "11U") OR (exp_type = "12U")) vidU_csm5_AmpSum_log=Trig2_10_AmpSum_log.
IF  ((exp_type = "11U") OR (exp_type = "12U")) vidU_csp5_AmpSum_log=Trig2_11_AmpSum_log.
IF  ((exp_type = "11U") OR (exp_type = "12U")) vidU_csm6_AmpSum_log=Trig2_12_AmpSum_log.
IF  ((exp_type = "11U") OR (exp_type = "12U")) vidU_csp6_AmpSum_log=Trig2_13_AmpSum_log.

IF  ((exp_type = "11U") OR (exp_type = "12U")) picU_csp1_AmpSum_log=Trig2_16_AmpSum_log.
IF  ((exp_type = "11U") OR (exp_type = "12U")) picU_csm1_AmpSum_log=Trig2_17_AmpSum_log.
IF  ((exp_type = "11U") OR (exp_type = "12U")) picU_csm2_AmpSum_log=Trig2_18_AmpSum_log.
IF  ((exp_type = "11U") OR (exp_type = "12U")) picU_csp2_AmpSum_log=Trig2_19_AmpSum_log.
IF  ((exp_type = "11U") OR (exp_type = "12U")) picU_csp3_AmpSum_log=Trig2_20_AmpSum_log.
IF  ((exp_type = "11U") OR (exp_type = "12U")) picU_csm3_AmpSum_log=Trig2_21_AmpSum_log.
IF  ((exp_type = "11U") OR (exp_type = "12U")) picU_csm4_AmpSum_log=Trig2_22_AmpSum_log.
IF  ((exp_type = "11U") OR (exp_type = "12U")) picU_csp4_AmpSum_log=Trig2_23_AmpSum_log.
IF  ((exp_type = "11U") OR (exp_type = "12U")) picU_csm5_AmpSum_log=Trig2_24_AmpSum_log.
IF  ((exp_type = "11U") OR (exp_type = "12U")) picU_csp5_AmpSum_log=Trig2_25_AmpSum_log.
IF  ((exp_type = "11U") OR (exp_type = "12U")) picU_csp6_AmpSum_log=Trig2_26_AmpSum_log.
IF  ((exp_type = "11U") OR (exp_type = "12U")) picU_csm6_AmpSum_log=Trig2_27_AmpSum_log.

IF  ((exp_type = "11U") OR (exp_type = "12U")) vidD_csp1_AmpSum_log=Trig2_30_AmpSum_log.
IF  ((exp_type = "11U") OR (exp_type = "12U")) vidD_csm1_AmpSum_log=Trig2_31_AmpSum_log.
IF  ((exp_type = "11U") OR (exp_type = "12U")) vidD_csm2_AmpSum_log=Trig2_32_AmpSum_log.
IF  ((exp_type = "11U") OR (exp_type = "12U")) vidD_csp2_AmpSum_log=Trig2_33_AmpSum_log.
IF  ((exp_type = "11U") OR (exp_type = "12U")) vidD_csm3_AmpSum_log=Trig2_34_AmpSum_log.
IF  ((exp_type = "11U") OR (exp_type = "12U")) vidD_csp3_AmpSum_log=Trig2_35_AmpSum_log.
IF  ((exp_type = "11U") OR (exp_type = "12U")) vidD_csp4_AmpSum_log=Trig2_36_AmpSum_log.
IF  ((exp_type = "11U") OR (exp_type = "12U")) vidD_csm4_AmpSum_log=Trig2_37_AmpSum_log.
IF  ((exp_type = "11U") OR (exp_type = "12U")) vidD_csp5_AmpSum_log=Trig2_38_AmpSum_log.
IF  ((exp_type = "11U") OR (exp_type = "12U")) vidD_csm5_AmpSum_log=Trig2_39_AmpSum_log.
IF  ((exp_type = "11U") OR (exp_type = "12U")) vidD_csp6_AmpSum_log=Trig2_40_AmpSum_log.
IF  ((exp_type = "11U") OR (exp_type = "12U")) vidD_csm6_AmpSum_log=Trig2_41_AmpSum_log.

IF  ((exp_type = "11U") OR (exp_type = "12U")) picD_csm1_AmpSum_log=Trig2_44_AmpSum_log.
IF  ((exp_type = "11U") OR (exp_type = "12U")) picD_csp1_AmpSum_log=Trig2_45_AmpSum_log.
IF  ((exp_type = "11U") OR (exp_type = "12U")) picD_csp2_AmpSum_log=Trig2_46_AmpSum_log.
IF  ((exp_type = "11U") OR (exp_type = "12U")) picD_csm2_AmpSum_log=Trig2_47_AmpSum_log.
IF  ((exp_type = "11U") OR (exp_type = "12U")) picD_csp3_AmpSum_log=Trig2_48_AmpSum_log.
IF  ((exp_type = "11U") OR (exp_type = "12U")) picD_csm3_AmpSum_log=Trig2_49_AmpSum_log.
IF  ((exp_type = "11U") OR (exp_type = "12U")) picD_csm4_AmpSum_log=Trig2_50_AmpSum_log.
IF  ((exp_type = "11U") OR (exp_type = "12U")) picD_csp4_AmpSum_log=Trig2_51_AmpSum_log.
IF  ((exp_type = "11U") OR (exp_type = "12U")) picD_csp5_AmpSum_log=Trig2_52_AmpSum_log.
IF  ((exp_type = "11U") OR (exp_type = "12U")) picD_csm5_AmpSum_log=Trig2_53_AmpSum_log.
IF  ((exp_type = "11U") OR (exp_type = "12U")) picD_csm6_AmpSum_log=Trig2_54_AmpSum_log.
IF  ((exp_type = "11U") OR (exp_type = "12U")) picD_csp6_AmpSum_log=Trig2_55_AmpSum_log.
EXECUTE.

* For exp_type = 11D or 12D:

IF  ((exp_type = "11D") OR (exp_type = "12D")) vidD_csm1_AmpSum_log=Trig2_02_AmpSum_log.
IF  ((exp_type = "11D") OR (exp_type = "12D")) vidD_csp1_AmpSum_log=Trig2_03_AmpSum_log.
IF  ((exp_type = "11D") OR (exp_type = "12D")) vidD_csp2_AmpSum_log=Trig2_04_AmpSum_log.
IF  ((exp_type = "11D") OR (exp_type = "12D")) vidD_csm2_AmpSum_log=Trig2_05_AmpSum_log.
IF  ((exp_type = "11D") OR (exp_type = "12D")) vidD_csp3_AmpSum_log=Trig2_06_AmpSum_log.
IF  ((exp_type = "11D") OR (exp_type = "12D")) vidD_csm3_AmpSum_log=Trig2_07_AmpSum_log.
IF  ((exp_type = "11D") OR (exp_type = "12D")) vidD_csm4_AmpSum_log=Trig2_08_AmpSum_log.
IF  ((exp_type = "11D") OR (exp_type = "12D")) vidD_csp4_AmpSum_log=Trig2_09_AmpSum_log.
IF  ((exp_type = "11D") OR (exp_type = "12D")) vidD_csm5_AmpSum_log=Trig2_10_AmpSum_log.
IF  ((exp_type = "11D") OR (exp_type = "12D")) vidD_csp5_AmpSum_log=Trig2_11_AmpSum_log.
IF  ((exp_type = "11D") OR (exp_type = "12D")) vidD_csm6_AmpSum_log=Trig2_12_AmpSum_log.
IF  ((exp_type = "11D") OR (exp_type = "12D")) vidD_csp6_AmpSum_log=Trig2_13_AmpSum_log.

IF  ((exp_type = "11D") OR (exp_type = "12D")) picD_csp1_AmpSum_log=Trig2_16_AmpSum_log.
IF  ((exp_type = "11D") OR (exp_type = "12D")) picD_csm1_AmpSum_log=Trig2_17_AmpSum_log.
IF  ((exp_type = "11D") OR (exp_type = "12D")) picD_csm2_AmpSum_log=Trig2_18_AmpSum_log.
IF  ((exp_type = "11D") OR (exp_type = "12D")) picD_csp2_AmpSum_log=Trig2_19_AmpSum_log.
IF  ((exp_type = "11D") OR (exp_type = "12D")) picD_csp3_AmpSum_log=Trig2_20_AmpSum_log.
IF  ((exp_type = "11D") OR (exp_type = "12D")) picD_csm3_AmpSum_log=Trig2_21_AmpSum_log.
IF  ((exp_type = "11D") OR (exp_type = "12D")) picD_csm4_AmpSum_log=Trig2_22_AmpSum_log.
IF  ((exp_type = "11D") OR (exp_type = "12D")) picD_csp4_AmpSum_log=Trig2_23_AmpSum_log.
IF  ((exp_type = "11D") OR (exp_type = "12D")) picD_csm5_AmpSum_log=Trig2_24_AmpSum_log.
IF  ((exp_type = "11D") OR (exp_type = "12D")) picD_csp5_AmpSum_log=Trig2_25_AmpSum_log.
IF  ((exp_type = "11D") OR (exp_type = "12D")) picD_csp6_AmpSum_log=Trig2_26_AmpSum_log.
IF  ((exp_type = "11D") OR (exp_type = "12D")) picD_csm6_AmpSum_log=Trig2_27_AmpSum_log.

IF  ((exp_type = "11D") OR (exp_type = "12D")) vidU_csp1_AmpSum_log=Trig2_30_AmpSum_log.
IF  ((exp_type = "11D") OR (exp_type = "12D")) vidU_csm1_AmpSum_log=Trig2_31_AmpSum_log.
IF  ((exp_type = "11D") OR (exp_type = "12D")) vidU_csm2_AmpSum_log=Trig2_32_AmpSum_log.
IF  ((exp_type = "11D") OR (exp_type = "12D")) vidU_csp2_AmpSum_log=Trig2_33_AmpSum_log.
IF  ((exp_type = "11D") OR (exp_type = "12D")) vidU_csm3_AmpSum_log=Trig2_34_AmpSum_log.
IF  ((exp_type = "11D") OR (exp_type = "12D")) vidU_csp3_AmpSum_log=Trig2_35_AmpSum_log.
IF  ((exp_type = "11D") OR (exp_type = "12D")) vidU_csp4_AmpSum_log=Trig2_36_AmpSum_log.
IF  ((exp_type = "11D") OR (exp_type = "12D")) vidU_csm4_AmpSum_log=Trig2_37_AmpSum_log.
IF  ((exp_type = "11D") OR (exp_type = "12D")) vidU_csp5_AmpSum_log=Trig2_38_AmpSum_log.
IF  ((exp_type = "11D") OR (exp_type = "12D")) vidU_csm5_AmpSum_log=Trig2_39_AmpSum_log.
IF  ((exp_type = "11D") OR (exp_type = "12D")) vidU_csp6_AmpSum_log=Trig2_40_AmpSum_log.
IF  ((exp_type = "11D") OR (exp_type = "12D")) vidU_csm6_AmpSum_log=Trig2_41_AmpSum_log.

IF  ((exp_type = "11D") OR (exp_type = "12D")) picU_csm1_AmpSum_log=Trig2_44_AmpSum_log.
IF  ((exp_type = "11D") OR (exp_type = "12D")) picU_csp1_AmpSum_log=Trig2_45_AmpSum_log.
IF  ((exp_type = "11D") OR (exp_type = "12D")) picU_csp2_AmpSum_log=Trig2_46_AmpSum_log.
IF  ((exp_type = "11D") OR (exp_type = "12D")) picU_csm2_AmpSum_log=Trig2_47_AmpSum_log.
IF  ((exp_type = "11D") OR (exp_type = "12D")) picU_csp3_AmpSum_log=Trig2_48_AmpSum_log.
IF  ((exp_type = "11D") OR (exp_type = "12D")) picU_csm3_AmpSum_log=Trig2_49_AmpSum_log.
IF  ((exp_type = "11D") OR (exp_type = "12D")) picU_csm4_AmpSum_log=Trig2_50_AmpSum_log.
IF  ((exp_type = "11D") OR (exp_type = "12D")) picU_csp4_AmpSum_log=Trig2_51_AmpSum_log.
IF  ((exp_type = "11D") OR (exp_type = "12D")) picU_csp5_AmpSum_log=Trig2_52_AmpSum_log.
IF  ((exp_type = "11D") OR (exp_type = "12D")) picU_csm5_AmpSum_log=Trig2_53_AmpSum_log.
IF  ((exp_type = "11D") OR (exp_type = "12D")) picU_csm6_AmpSum_log=Trig2_54_AmpSum_log.
IF  ((exp_type = "11D") OR (exp_type = "12D")) picU_csp6_AmpSum_log=Trig2_55_AmpSum_log.
EXECUTE.

* For exp_type = 21U or 22U:

IF  ((exp_type = "21U") OR (exp_type = "22U")) vidU_csp1_AmpSum_log=Trig2_02_AmpSum_log.
IF  ((exp_type = "21U") OR (exp_type = "22U")) vidU_csm1_AmpSum_log=Trig2_03_AmpSum_log.
IF  ((exp_type = "21U") OR (exp_type = "22U")) vidU_csm2_AmpSum_log=Trig2_04_AmpSum_log.
IF  ((exp_type = "21U") OR (exp_type = "22U")) vidU_csp2_AmpSum_log=Trig2_05_AmpSum_log.
IF  ((exp_type = "21U") OR (exp_type = "22U")) vidU_csm3_AmpSum_log=Trig2_06_AmpSum_log.
IF  ((exp_type = "21U") OR (exp_type = "22U")) vidU_csp3_AmpSum_log=Trig2_07_AmpSum_log.
IF  ((exp_type = "21U") OR (exp_type = "22U")) vidU_csp4_AmpSum_log=Trig2_08_AmpSum_log.
IF  ((exp_type = "21U") OR (exp_type = "22U")) vidU_csm4_AmpSum_log=Trig2_09_AmpSum_log.
IF  ((exp_type = "21U") OR (exp_type = "22U")) vidU_csp5_AmpSum_log=Trig2_10_AmpSum_log.
IF  ((exp_type = "21U") OR (exp_type = "22U")) vidU_csm5_AmpSum_log=Trig2_11_AmpSum_log.
IF  ((exp_type = "21U") OR (exp_type = "22U")) vidU_csp6_AmpSum_log=Trig2_12_AmpSum_log.
IF  ((exp_type = "21U") OR (exp_type = "22U")) vidU_csm6_AmpSum_log=Trig2_13_AmpSum_log.

IF  ((exp_type = "21U") OR (exp_type = "22U")) picU_csm1_AmpSum_log=Trig2_16_AmpSum_log.
IF  ((exp_type = "21U") OR (exp_type = "22U")) picU_csp1_AmpSum_log=Trig2_17_AmpSum_log.
IF  ((exp_type = "21U") OR (exp_type = "22U")) picU_csp2_AmpSum_log=Trig2_18_AmpSum_log.
IF  ((exp_type = "21U") OR (exp_type = "22U")) picU_csm2_AmpSum_log=Trig2_19_AmpSum_log.
IF  ((exp_type = "21U") OR (exp_type = "22U")) picU_csp3_AmpSum_log=Trig2_20_AmpSum_log.
IF  ((exp_type = "21U") OR (exp_type = "22U")) picU_csm3_AmpSum_log=Trig2_21_AmpSum_log.
IF  ((exp_type = "21U") OR (exp_type = "22U")) picU_csm4_AmpSum_log=Trig2_22_AmpSum_log.
IF  ((exp_type = "21U") OR (exp_type = "22U")) picU_csp4_AmpSum_log=Trig2_23_AmpSum_log.
IF  ((exp_type = "21U") OR (exp_type = "22U")) picU_csp5_AmpSum_log=Trig2_24_AmpSum_log.
IF  ((exp_type = "21U") OR (exp_type = "22U")) picU_csm5_AmpSum_log=Trig2_25_AmpSum_log.
IF  ((exp_type = "21U") OR (exp_type = "22U")) picU_csm6_AmpSum_log=Trig2_26_AmpSum_log.
IF  ((exp_type = "21U") OR (exp_type = "22U")) picU_csp6_AmpSum_log=Trig2_27_AmpSum_log.

IF  ((exp_type = "21U") OR (exp_type = "22U")) vidD_csm1_AmpSum_log=Trig2_30_AmpSum_log.
IF  ((exp_type = "21U") OR (exp_type = "22U")) vidD_csp1_AmpSum_log=Trig2_31_AmpSum_log.
IF  ((exp_type = "21U") OR (exp_type = "22U")) vidD_csp2_AmpSum_log=Trig2_32_AmpSum_log.
IF  ((exp_type = "21U") OR (exp_type = "22U")) vidD_csm2_AmpSum_log=Trig2_33_AmpSum_log.
IF  ((exp_type = "21U") OR (exp_type = "22U")) vidD_csp3_AmpSum_log=Trig2_34_AmpSum_log.
IF  ((exp_type = "21U") OR (exp_type = "22U")) vidD_csm3_AmpSum_log=Trig2_35_AmpSum_log.
IF  ((exp_type = "21U") OR (exp_type = "22U")) vidD_csm4_AmpSum_log=Trig2_36_AmpSum_log.
IF  ((exp_type = "21U") OR (exp_type = "22U")) vidD_csp4_AmpSum_log=Trig2_37_AmpSum_log.
IF  ((exp_type = "21U") OR (exp_type = "22U")) vidD_csm5_AmpSum_log=Trig2_38_AmpSum_log.
IF  ((exp_type = "21U") OR (exp_type = "22U")) vidD_csp5_AmpSum_log=Trig2_39_AmpSum_log.
IF  ((exp_type = "21U") OR (exp_type = "22U")) vidD_csm6_AmpSum_log=Trig2_40_AmpSum_log.
IF  ((exp_type = "21U") OR (exp_type = "22U")) vidD_csp6_AmpSum_log=Trig2_41_AmpSum_log.

IF  ((exp_type = "21U") OR (exp_type = "22U")) picD_csp1_AmpSum_log=Trig2_44_AmpSum_log.
IF  ((exp_type = "21U") OR (exp_type = "22U")) picD_csm1_AmpSum_log=Trig2_45_AmpSum_log.
IF  ((exp_type = "21U") OR (exp_type = "22U")) picD_csm2_AmpSum_log=Trig2_46_AmpSum_log.
IF  ((exp_type = "21U") OR (exp_type = "22U")) picD_csp2_AmpSum_log=Trig2_47_AmpSum_log.
IF  ((exp_type = "21U") OR (exp_type = "22U")) picD_csp3_AmpSum_log=Trig2_48_AmpSum_log.
IF  ((exp_type = "21U") OR (exp_type = "22U")) picD_csm3_AmpSum_log=Trig2_49_AmpSum_log.
IF  ((exp_type = "21U") OR (exp_type = "22U")) picD_csm4_AmpSum_log=Trig2_50_AmpSum_log.
IF  ((exp_type = "21U") OR (exp_type = "22U")) picD_csp4_AmpSum_log=Trig2_51_AmpSum_log.
IF  ((exp_type = "21U") OR (exp_type = "22U")) picD_csm5_AmpSum_log=Trig2_52_AmpSum_log.
IF  ((exp_type = "21U") OR (exp_type = "22U")) picD_csp5_AmpSum_log=Trig2_53_AmpSum_log.
IF  ((exp_type = "21U") OR (exp_type = "22U")) picD_csp6_AmpSum_log=Trig2_54_AmpSum_log.
IF  ((exp_type = "21U") OR (exp_type = "22U")) picD_csm6_AmpSum_log=Trig2_55_AmpSum_log.
EXECUTE.

* For exp_type = 21D or 22D:

IF  ((exp_type = "21D") OR (exp_type = "22D")) vidD_csp1_AmpSum_log=Trig2_02_AmpSum_log.
IF  ((exp_type = "21D") OR (exp_type = "22D")) vidD_csm1_AmpSum_log=Trig2_03_AmpSum_log.
IF  ((exp_type = "21D") OR (exp_type = "22D")) vidD_csm2_AmpSum_log=Trig2_04_AmpSum_log.
IF  ((exp_type = "21D") OR (exp_type = "22D")) vidD_csp2_AmpSum_log=Trig2_05_AmpSum_log.
IF  ((exp_type = "21D") OR (exp_type = "22D")) vidD_csm3_AmpSum_log=Trig2_06_AmpSum_log.
IF  ((exp_type = "21D") OR (exp_type = "22D")) vidD_csp3_AmpSum_log=Trig2_07_AmpSum_log.
IF  ((exp_type = "21D") OR (exp_type = "22D")) vidD_csp4_AmpSum_log=Trig2_08_AmpSum_log.
IF  ((exp_type = "21D") OR (exp_type = "22D")) vidD_csm4_AmpSum_log=Trig2_09_AmpSum_log.
IF  ((exp_type = "21D") OR (exp_type = "22D")) vidD_csp5_AmpSum_log=Trig2_10_AmpSum_log.
IF  ((exp_type = "21D") OR (exp_type = "22D")) vidD_csm5_AmpSum_log=Trig2_11_AmpSum_log.
IF  ((exp_type = "21D") OR (exp_type = "22D")) vidD_csp6_AmpSum_log=Trig2_12_AmpSum_log.
IF  ((exp_type = "21D") OR (exp_type = "22D")) vidD_csm6_AmpSum_log=Trig2_13_AmpSum_log.

IF  ((exp_type = "21D") OR (exp_type = "22D")) picD_csm1_AmpSum_log=Trig2_16_AmpSum_log.
IF  ((exp_type = "21D") OR (exp_type = "22D")) picD_csp1_AmpSum_log=Trig2_17_AmpSum_log.
IF  ((exp_type = "21D") OR (exp_type = "22D")) picD_csp2_AmpSum_log=Trig2_18_AmpSum_log.
IF  ((exp_type = "21D") OR (exp_type = "22D")) picD_csm2_AmpSum_log=Trig2_19_AmpSum_log.
IF  ((exp_type = "21D") OR (exp_type = "22D")) picD_csp3_AmpSum_log=Trig2_20_AmpSum_log.
IF  ((exp_type = "21D") OR (exp_type = "22D")) picD_csm3_AmpSum_log=Trig2_21_AmpSum_log.
IF  ((exp_type = "21D") OR (exp_type = "22D")) picD_csm4_AmpSum_log=Trig2_22_AmpSum_log.
IF  ((exp_type = "21D") OR (exp_type = "22D")) picD_csp4_AmpSum_log=Trig2_23_AmpSum_log.
IF  ((exp_type = "21D") OR (exp_type = "22D")) picD_csp5_AmpSum_log=Trig2_24_AmpSum_log.
IF  ((exp_type = "21D") OR (exp_type = "22D")) picD_csm5_AmpSum_log=Trig2_25_AmpSum_log.
IF  ((exp_type = "21D") OR (exp_type = "22D")) picD_csm6_AmpSum_log=Trig2_26_AmpSum_log.
IF  ((exp_type = "21D") OR (exp_type = "22D")) picD_csp6_AmpSum_log=Trig2_27_AmpSum_log.

IF  ((exp_type = "21D") OR (exp_type = "22D")) vidU_csm1_AmpSum_log=Trig2_30_AmpSum_log.
IF  ((exp_type = "21D") OR (exp_type = "22D")) vidU_csp1_AmpSum_log=Trig2_31_AmpSum_log.
IF  ((exp_type = "21D") OR (exp_type = "22D")) vidU_csp2_AmpSum_log=Trig2_32_AmpSum_log.
IF  ((exp_type = "21D") OR (exp_type = "22D")) vidU_csm2_AmpSum_log=Trig2_33_AmpSum_log.
IF  ((exp_type = "21D") OR (exp_type = "22D")) vidU_csp3_AmpSum_log=Trig2_34_AmpSum_log.
IF  ((exp_type = "21D") OR (exp_type = "22D")) vidU_csm3_AmpSum_log=Trig2_35_AmpSum_log.
IF  ((exp_type = "21D") OR (exp_type = "22D")) vidU_csm4_AmpSum_log=Trig2_36_AmpSum_log.
IF  ((exp_type = "21D") OR (exp_type = "22D")) vidU_csp4_AmpSum_log=Trig2_37_AmpSum_log.
IF  ((exp_type = "21D") OR (exp_type = "22D")) vidU_csm5_AmpSum_log=Trig2_38_AmpSum_log.
IF  ((exp_type = "21D") OR (exp_type = "22D")) vidU_csp5_AmpSum_log=Trig2_39_AmpSum_log.
IF  ((exp_type = "21D") OR (exp_type = "22D")) vidU_csm6_AmpSum_log=Trig2_40_AmpSum_log.
IF  ((exp_type = "21D") OR (exp_type = "22D")) vidU_csp6_AmpSum_log=Trig2_41_AmpSum_log.

IF  ((exp_type = "21D") OR (exp_type = "22D")) picU_csp1_AmpSum_log=Trig2_44_AmpSum_log.
IF  ((exp_type = "21D") OR (exp_type = "22D")) picU_csm1_AmpSum_log=Trig2_45_AmpSum_log.
IF  ((exp_type = "21D") OR (exp_type = "22D")) picU_csm2_AmpSum_log=Trig2_46_AmpSum_log.
IF  ((exp_type = "21D") OR (exp_type = "22D")) picU_csp2_AmpSum_log=Trig2_47_AmpSum_log.
IF  ((exp_type = "21D") OR (exp_type = "22D")) picU_csp3_AmpSum_log=Trig2_48_AmpSum_log.
IF  ((exp_type = "21D") OR (exp_type = "22D")) picU_csm3_AmpSum_log=Trig2_49_AmpSum_log.
IF  ((exp_type = "21D") OR (exp_type = "22D")) picU_csm4_AmpSum_log=Trig2_50_AmpSum_log.
IF  ((exp_type = "21D") OR (exp_type = "22D")) picU_csp4_AmpSum_log=Trig2_51_AmpSum_log.
IF  ((exp_type = "21D") OR (exp_type = "22D")) picU_csm5_AmpSum_log=Trig2_52_AmpSum_log.
IF  ((exp_type = "21D") OR (exp_type = "22D")) picU_csp5_AmpSum_log=Trig2_53_AmpSum_log.
IF  ((exp_type = "21D") OR (exp_type = "22D")) picU_csp6_AmpSum_log=Trig2_54_AmpSum_log.
IF  ((exp_type = "21D") OR (exp_type = "22D")) picU_csm6_AmpSum_log=Trig2_55_AmpSum_log.
EXECUTE.


* Compute average + SD of SCR per subject for later z-score calculation:


COMPUTE AmpSum_log_avg=MEAN(
vidU_csm1_AmpSum_log,vidU_csp1_AmpSum_log,vidU_csp2_AmpSum_log,vidU_csm2_AmpSum_log,
vidU_csp3_AmpSum_log,vidU_csm3_AmpSum_log,vidU_csm4_AmpSum_log,vidU_csp4_AmpSum_log,
vidU_csm5_AmpSum_log,vidU_csp5_AmpSum_log,vidU_csm6_AmpSum_log,vidU_csp6_AmpSum_log,
picU_csp1_AmpSum_log,picU_csm1_AmpSum_log,picU_csm2_AmpSum_log,picU_csp2_AmpSum_log,
picU_csp3_AmpSum_log,picU_csm3_AmpSum_log,picU_csm4_AmpSum_log,picU_csp4_AmpSum_log,
picU_csm5_AmpSum_log,picU_csp5_AmpSum_log,picU_csp6_AmpSum_log,picU_csm6_AmpSum_log,
vidD_csp1_AmpSum_log,vidD_csm1_AmpSum_log,vidD_csm2_AmpSum_log,vidD_csp2_AmpSum_log,
vidD_csm3_AmpSum_log,vidD_csp3_AmpSum_log,vidD_csp4_AmpSum_log,vidD_csm4_AmpSum_log,
vidD_csp5_AmpSum_log,vidD_csm5_AmpSum_log,vidD_csp6_AmpSum_log,vidD_csm6_AmpSum_log,
picD_csm1_AmpSum_log,picD_csp1_AmpSum_log,picD_csp2_AmpSum_log,picD_csm2_AmpSum_log,
picD_csp3_AmpSum_log,picD_csm3_AmpSum_log,picD_csm4_AmpSum_log,picD_csp4_AmpSum_log,
picD_csp5_AmpSum_log,picD_csm5_AmpSum_log,picD_csm6_AmpSum_log,picD_csp6_AmpSum_log).
EXECUTE.

COMPUTE AmpSum_log_sd=SD(
vidU_csm1_AmpSum_log,vidU_csp1_AmpSum_log,vidU_csp2_AmpSum_log,vidU_csm2_AmpSum_log,
vidU_csp3_AmpSum_log,vidU_csm3_AmpSum_log,vidU_csm4_AmpSum_log,vidU_csp4_AmpSum_log,
vidU_csm5_AmpSum_log,vidU_csp5_AmpSum_log,vidU_csm6_AmpSum_log,vidU_csp6_AmpSum_log,
picU_csp1_AmpSum_log,picU_csm1_AmpSum_log,picU_csm2_AmpSum_log,picU_csp2_AmpSum_log,
picU_csp3_AmpSum_log,picU_csm3_AmpSum_log,picU_csm4_AmpSum_log,picU_csp4_AmpSum_log,
picU_csm5_AmpSum_log,picU_csp5_AmpSum_log,picU_csp6_AmpSum_log,picU_csm6_AmpSum_log,
vidD_csp1_AmpSum_log,vidD_csm1_AmpSum_log,vidD_csm2_AmpSum_log,vidD_csp2_AmpSum_log,
vidD_csm3_AmpSum_log,vidD_csp3_AmpSum_log,vidD_csp4_AmpSum_log,vidD_csm4_AmpSum_log,
vidD_csp5_AmpSum_log,vidD_csm5_AmpSum_log,vidD_csp6_AmpSum_log,vidD_csm6_AmpSum_log,
picD_csm1_AmpSum_log,picD_csp1_AmpSum_log,picD_csp2_AmpSum_log,picD_csm2_AmpSum_log,
picD_csp3_AmpSum_log,picD_csm3_AmpSum_log,picD_csm4_AmpSum_log,picD_csp4_AmpSum_log,
picD_csp5_AmpSum_log,picD_csm5_AmpSum_log,picD_csm6_AmpSum_log,picD_csp6_AmpSum_log).
EXECUTE.


* Calculate z-transformed indices
* (=> all ss have average SCR = 0, SD= 1):

COMPUTE vidU_csm1_AmpSum_logZ=(vidU_csm1_AmpSum_log - AmpSum_log_avg) / AmpSum_log_sd.
EXECUTE.

COMPUTE vidU_csm2_AmpSum_logZ=(vidU_csm2_AmpSum_log - AmpSum_log_avg) / AmpSum_log_sd.
EXECUTE.

COMPUTE vidU_csm3_AmpSum_logZ=(vidU_csm3_AmpSum_log - AmpSum_log_avg) / AmpSum_log_sd.
EXECUTE.

COMPUTE vidU_csm4_AmpSum_logZ=(vidU_csm4_AmpSum_log - AmpSum_log_avg) / AmpSum_log_sd.
EXECUTE.

COMPUTE vidU_csm5_AmpSum_logZ=(vidU_csm5_AmpSum_log - AmpSum_log_avg) / AmpSum_log_sd.
EXECUTE.

COMPUTE vidU_csm6_AmpSum_logZ=(vidU_csm6_AmpSum_log - AmpSum_log_avg) / AmpSum_log_sd.
EXECUTE.

COMPUTE vidU_csp1_AmpSum_logZ=(vidU_csp1_AmpSum_log - AmpSum_log_avg) / AmpSum_log_sd.
EXECUTE.

COMPUTE vidU_csp2_AmpSum_logZ=(vidU_csp2_AmpSum_log - AmpSum_log_avg) / AmpSum_log_sd.
EXECUTE.

COMPUTE vidU_csp3_AmpSum_logZ=(vidU_csp3_AmpSum_log - AmpSum_log_avg) / AmpSum_log_sd.
EXECUTE.

COMPUTE vidU_csp4_AmpSum_logZ=(vidU_csp4_AmpSum_log - AmpSum_log_avg) / AmpSum_log_sd.
EXECUTE.

COMPUTE vidU_csp5_AmpSum_logZ=(vidU_csp5_AmpSum_log - AmpSum_log_avg) / AmpSum_log_sd.
EXECUTE.

COMPUTE vidU_csp6_AmpSum_logZ=(vidU_csp6_AmpSum_log - AmpSum_log_avg) / AmpSum_log_sd.
EXECUTE.

COMPUTE picU_csm1_AmpSum_logZ=(picU_csm1_AmpSum_log - AmpSum_log_avg) / AmpSum_log_sd.
EXECUTE.

COMPUTE picU_csm2_AmpSum_logZ=(picU_csm2_AmpSum_log - AmpSum_log_avg) / AmpSum_log_sd.
EXECUTE.

COMPUTE picU_csm3_AmpSum_logZ=(picU_csm3_AmpSum_log - AmpSum_log_avg) / AmpSum_log_sd.
EXECUTE.

COMPUTE picU_csm4_AmpSum_logZ=(picU_csm4_AmpSum_log - AmpSum_log_avg) / AmpSum_log_sd.
EXECUTE.

COMPUTE picU_csm5_AmpSum_logZ=(picU_csm5_AmpSum_log - AmpSum_log_avg) / AmpSum_log_sd.
EXECUTE.

COMPUTE picU_csm6_AmpSum_logZ=(picU_csm6_AmpSum_log - AmpSum_log_avg) / AmpSum_log_sd.
EXECUTE.

COMPUTE picU_csp1_AmpSum_logZ=(picU_csp1_AmpSum_log - AmpSum_log_avg) / AmpSum_log_sd.
EXECUTE.

COMPUTE picU_csp2_AmpSum_logZ=(picU_csp2_AmpSum_log - AmpSum_log_avg) / AmpSum_log_sd.
EXECUTE.

COMPUTE picU_csp3_AmpSum_logZ=(picU_csp3_AmpSum_log - AmpSum_log_avg) / AmpSum_log_sd.
EXECUTE.

COMPUTE picU_csp4_AmpSum_logZ=(picU_csp4_AmpSum_log - AmpSum_log_avg) / AmpSum_log_sd.
EXECUTE.

COMPUTE picU_csp5_AmpSum_logZ=(picU_csp5_AmpSum_log - AmpSum_log_avg) / AmpSum_log_sd.
EXECUTE.

COMPUTE picU_csp6_AmpSum_logZ=(picU_csp6_AmpSum_log - AmpSum_log_avg) / AmpSum_log_sd.
EXECUTE.

COMPUTE vidD_csm1_AmpSum_logZ=(vidD_csm1_AmpSum_log - AmpSum_log_avg) / AmpSum_log_sd.
EXECUTE.

COMPUTE vidD_csm2_AmpSum_logZ=(vidD_csm2_AmpSum_log - AmpSum_log_avg) / AmpSum_log_sd.
EXECUTE.

COMPUTE vidD_csm3_AmpSum_logZ=(vidD_csm3_AmpSum_log - AmpSum_log_avg) / AmpSum_log_sd.
EXECUTE.

COMPUTE vidD_csm4_AmpSum_logZ=(vidD_csm4_AmpSum_log - AmpSum_log_avg) / AmpSum_log_sd.
EXECUTE.

COMPUTE vidD_csm5_AmpSum_logZ=(vidD_csm5_AmpSum_log - AmpSum_log_avg) / AmpSum_log_sd.
EXECUTE.

COMPUTE vidD_csm6_AmpSum_logZ=(vidD_csm6_AmpSum_log - AmpSum_log_avg) / AmpSum_log_sd.
EXECUTE.

COMPUTE vidD_csp1_AmpSum_logZ=(vidD_csp1_AmpSum_log - AmpSum_log_avg) / AmpSum_log_sd.
EXECUTE.

COMPUTE vidD_csp2_AmpSum_logZ=(vidD_csp2_AmpSum_log - AmpSum_log_avg) / AmpSum_log_sd.
EXECUTE.

COMPUTE vidD_csp3_AmpSum_logZ=(vidD_csp3_AmpSum_log - AmpSum_log_avg) / AmpSum_log_sd.
EXECUTE.

COMPUTE vidD_csp4_AmpSum_logZ=(vidD_csp4_AmpSum_log - AmpSum_log_avg) / AmpSum_log_sd.
EXECUTE.

COMPUTE vidD_csp5_AmpSum_logZ=(vidD_csp5_AmpSum_log - AmpSum_log_avg) / AmpSum_log_sd.
EXECUTE.

COMPUTE vidD_csp6_AmpSum_logZ=(vidD_csp6_AmpSum_log - AmpSum_log_avg) / AmpSum_log_sd.
EXECUTE.

COMPUTE picD_csm1_AmpSum_logZ=(picD_csm1_AmpSum_log - AmpSum_log_avg) / AmpSum_log_sd.
EXECUTE.

COMPUTE picD_csm2_AmpSum_logZ=(picD_csm2_AmpSum_log - AmpSum_log_avg) / AmpSum_log_sd.
EXECUTE.

COMPUTE picD_csm3_AmpSum_logZ=(picD_csm3_AmpSum_log - AmpSum_log_avg) / AmpSum_log_sd.
EXECUTE.

COMPUTE picD_csm4_AmpSum_logZ=(picD_csm4_AmpSum_log - AmpSum_log_avg) / AmpSum_log_sd.
EXECUTE.

COMPUTE picD_csm5_AmpSum_logZ=(picD_csm5_AmpSum_log - AmpSum_log_avg) / AmpSum_log_sd.
EXECUTE.

COMPUTE picD_csm6_AmpSum_logZ=(picD_csm6_AmpSum_log - AmpSum_log_avg) / AmpSum_log_sd.
EXECUTE.

COMPUTE picD_csp1_AmpSum_logZ=(picD_csp1_AmpSum_log - AmpSum_log_avg) / AmpSum_log_sd.
EXECUTE.

COMPUTE picD_csp2_AmpSum_logZ=(picD_csp2_AmpSum_log - AmpSum_log_avg) / AmpSum_log_sd.
EXECUTE.

COMPUTE picD_csp3_AmpSum_logZ=(picD_csp3_AmpSum_log - AmpSum_log_avg) / AmpSum_log_sd.
EXECUTE.

COMPUTE picD_csp4_AmpSum_logZ=(picD_csp4_AmpSum_log - AmpSum_log_avg) / AmpSum_log_sd.
EXECUTE.

COMPUTE picD_csp5_AmpSum_logZ=(picD_csp5_AmpSum_log - AmpSum_log_avg) / AmpSum_log_sd.
EXECUTE.

COMPUTE picD_csp6_AmpSum_logZ=(picD_csp6_AmpSum_log - AmpSum_log_avg) / AmpSum_log_sd.
EXECUTE.


* ================================


* Compute average results over trials 2-6 (exclude the first trial of each condition): 


COMPUTE vidU_csp2to6_AmpSum_logZ=MEAN(
vidU_csp2_AmpSum_logZ,vidU_csp3_AmpSum_logZ,vidU_csp4_AmpSum_logZ,vidU_csp5_AmpSum_logZ,vidU_csp6_AmpSum_logZ).
EXECUTE.
COMPUTE vidU_csm2to6_AmpSum_logZ=MEAN(
vidU_csm2_AmpSum_logZ,vidU_csm3_AmpSum_logZ,vidU_csm4_AmpSum_logZ,vidU_csm5_AmpSum_logZ,vidU_csm6_AmpSum_logZ).
EXECUTE.

COMPUTE picU_csp2to6_AmpSum_logZ=MEAN(
picU_csp2_AmpSum_logZ,picU_csp3_AmpSum_logZ,picU_csp4_AmpSum_logZ,picU_csp5_AmpSum_logZ,picU_csp6_AmpSum_logZ).
EXECUTE.
COMPUTE picU_csm2to6_AmpSum_logZ=MEAN(
picU_csm2_AmpSum_logZ,picU_csm3_AmpSum_logZ,picU_csm4_AmpSum_logZ,picU_csm5_AmpSum_logZ,picU_csm6_AmpSum_logZ).
EXECUTE.


COMPUTE vidD_csp2to6_AmpSum_logZ=MEAN(
vidD_csp2_AmpSum_logZ,vidD_csp3_AmpSum_logZ,vidD_csp4_AmpSum_logZ,vidD_csp5_AmpSum_logZ,vidD_csp6_AmpSum_logZ).
EXECUTE.
COMPUTE vidD_csm2to6_AmpSum_logZ=MEAN(
vidD_csm2_AmpSum_logZ,vidD_csm3_AmpSum_logZ,vidD_csm4_AmpSum_logZ,vidD_csm5_AmpSum_logZ,vidD_csm6_AmpSum_logZ).
EXECUTE.

COMPUTE picD_csp2to6_AmpSum_logZ=MEAN(
picD_csp2_AmpSum_logZ,picD_csp3_AmpSum_logZ,picD_csp4_AmpSum_logZ,picD_csp5_AmpSum_logZ,picD_csp6_AmpSum_logZ).
EXECUTE.
COMPUTE picD_csm2to6_AmpSum_logZ=MEAN(
picD_csm2_AmpSum_logZ,picD_csm3_AmpSum_logZ,picD_csm4_AmpSum_logZ,picD_csm5_AmpSum_logZ,picD_csm6_AmpSum_logZ).
EXECUTE.


* ====================================================================
* =========  Document name: SCR06_anl03_compute_vars_AmpSum_log.sps  =========
* ====================================================================

* Encoding: UTF-8.

* Encoding: UTF-8.

DATASET ACTIVATE DataSet1.

* Correctly rename variables:
* For exp_type = 11U or 12U:

IF  ((exp_type = "11U") OR (exp_type = "12U")) vidU_usm1_AmpSum_log=Trig2_02_AmpSum_log.
IF  ((exp_type = "11U") OR (exp_type = "12U")) vidU_usp1_AmpSum_log=Trig2_03_AmpSum_log.
IF  ((exp_type = "11U") OR (exp_type = "12U")) vidU_usm2_AmpSum_log=Trig2_05_AmpSum_log.
IF  ((exp_type = "11U") OR (exp_type = "12U")) vidU_usp2_AmpSum_log=Trig2_06_AmpSum_log.
IF  ((exp_type = "11U") OR (exp_type = "12U")) vidU_usm3_AmpSum_log=Trig2_07_AmpSum_log.
IF  ((exp_type = "11U") OR (exp_type = "12U")) vidU_usm4_AmpSum_log=Trig2_08_AmpSum_log.
IF  ((exp_type = "11U") OR (exp_type = "12U")) vidU_usp3_AmpSum_log=Trig2_09_AmpSum_log.
IF  ((exp_type = "11U") OR (exp_type = "12U")) vidU_usm5_AmpSum_log=Trig2_10_AmpSum_log.
IF  ((exp_type = "11U") OR (exp_type = "12U")) vidU_usm6_AmpSum_log=Trig2_12_AmpSum_log.
IF  ((exp_type = "11U") OR (exp_type = "12U")) vidU_usp4_AmpSum_log=Trig2_13_AmpSum_log.

IF  ((exp_type = "11U") OR (exp_type = "12U")) vidD_usp1_AmpSum_log=Trig2_30_AmpSum_log.
IF  ((exp_type = "11U") OR (exp_type = "12U")) vidD_usm1_AmpSum_log=Trig2_31_AmpSum_log.
IF  ((exp_type = "11U") OR (exp_type = "12U")) vidD_usm2_AmpSum_log=Trig2_32_AmpSum_log.
IF  ((exp_type = "11U") OR (exp_type = "12U")) vidD_usp2_AmpSum_log=Trig2_33_AmpSum_log.
IF  ((exp_type = "11U") OR (exp_type = "12U")) vidD_usm3_AmpSum_log=Trig2_34_AmpSum_log.
IF  ((exp_type = "11U") OR (exp_type = "12U")) vidD_usp3_AmpSum_log=Trig2_36_AmpSum_log.
IF  ((exp_type = "11U") OR (exp_type = "12U")) vidD_usm4_AmpSum_log=Trig2_37_AmpSum_log.
IF  ((exp_type = "11U") OR (exp_type = "12U")) vidD_usm5_AmpSum_log=Trig2_39_AmpSum_log.
IF  ((exp_type = "11U") OR (exp_type = "12U")) vidD_usp4_AmpSum_log=Trig2_40_AmpSum_log.
IF  ((exp_type = "11U") OR (exp_type = "12U")) vidD_usm6_AmpSum_log=Trig2_41_AmpSum_log.
EXECUTE.

* For exp_type = 11D or 12D:

IF  ((exp_type = "11D") OR (exp_type = "12D")) vidD_usm1_AmpSum_log=Trig2_02_AmpSum_log.
IF  ((exp_type = "11D") OR (exp_type = "12D")) vidD_usp1_AmpSum_log=Trig2_03_AmpSum_log.
IF  ((exp_type = "11D") OR (exp_type = "12D")) vidD_usm2_AmpSum_log=Trig2_05_AmpSum_log.
IF  ((exp_type = "11D") OR (exp_type = "12D")) vidD_usp2_AmpSum_log=Trig2_06_AmpSum_log.
IF  ((exp_type = "11D") OR (exp_type = "12D")) vidD_usm3_AmpSum_log=Trig2_07_AmpSum_log.
IF  ((exp_type = "11D") OR (exp_type = "12D")) vidD_usm4_AmpSum_log=Trig2_08_AmpSum_log.
IF  ((exp_type = "11D") OR (exp_type = "12D")) vidD_usp3_AmpSum_log=Trig2_09_AmpSum_log.
IF  ((exp_type = "11D") OR (exp_type = "12D")) vidD_usm5_AmpSum_log=Trig2_10_AmpSum_log.
IF  ((exp_type = "11D") OR (exp_type = "12D")) vidD_usm6_AmpSum_log=Trig2_12_AmpSum_log.
IF  ((exp_type = "11D") OR (exp_type = "12D")) vidD_usp4_AmpSum_log=Trig2_13_AmpSum_log.

IF  ((exp_type = "11D") OR (exp_type = "12D")) vidU_usp1_AmpSum_log=Trig2_30_AmpSum_log.
IF  ((exp_type = "11D") OR (exp_type = "12D")) vidU_usm1_AmpSum_log=Trig2_31_AmpSum_log.
IF  ((exp_type = "11D") OR (exp_type = "12D")) vidU_usm2_AmpSum_log=Trig2_32_AmpSum_log.
IF  ((exp_type = "11D") OR (exp_type = "12D")) vidU_usp2_AmpSum_log=Trig2_33_AmpSum_log.
IF  ((exp_type = "11D") OR (exp_type = "12D")) vidU_usm3_AmpSum_log=Trig2_34_AmpSum_log.
IF  ((exp_type = "11D") OR (exp_type = "12D")) vidU_usp3_AmpSum_log=Trig2_36_AmpSum_log.
IF  ((exp_type = "11D") OR (exp_type = "12D")) vidU_usm4_AmpSum_log=Trig2_37_AmpSum_log.
IF  ((exp_type = "11D") OR (exp_type = "12D")) vidU_usm5_AmpSum_log=Trig2_39_AmpSum_log.
IF  ((exp_type = "11D") OR (exp_type = "12D")) vidU_usp4_AmpSum_log=Trig2_40_AmpSum_log.
IF  ((exp_type = "11D") OR (exp_type = "12D")) vidU_usm6_AmpSum_log=Trig2_41_AmpSum_log.
EXECUTE.

* For exp_type = 21U or 22U:

IF  ((exp_type = "21U") OR (exp_type = "22U")) vidU_usp1_AmpSum_log=Trig2_02_AmpSum_log.
IF  ((exp_type = "21U") OR (exp_type = "22U")) vidU_usm1_AmpSum_log=Trig2_03_AmpSum_log.
IF  ((exp_type = "21U") OR (exp_type = "22U")) vidU_usm2_AmpSum_log=Trig2_04_AmpSum_log.
IF  ((exp_type = "21U") OR (exp_type = "22U")) vidU_usp2_AmpSum_log=Trig2_05_AmpSum_log.
IF  ((exp_type = "21U") OR (exp_type = "22U")) vidU_usm3_AmpSum_log=Trig2_06_AmpSum_log.
IF  ((exp_type = "21U") OR (exp_type = "22U")) vidU_usp3_AmpSum_log=Trig2_08_AmpSum_log.
IF  ((exp_type = "21U") OR (exp_type = "22U")) vidU_usm4_AmpSum_log=Trig2_09_AmpSum_log.
IF  ((exp_type = "21U") OR (exp_type = "22U")) vidU_usm5_AmpSum_log=Trig2_11_AmpSum_log.
IF  ((exp_type = "21U") OR (exp_type = "22U")) vidU_usp4_AmpSum_log=Trig2_12_AmpSum_log.
IF  ((exp_type = "21U") OR (exp_type = "22U")) vidU_usm6_AmpSum_log=Trig2_13_AmpSum_log.

IF  ((exp_type = "21U") OR (exp_type = "22U")) vidD_usm1_AmpSum_log=Trig2_30_AmpSum_log.
IF  ((exp_type = "21U") OR (exp_type = "22U")) vidD_usp1_AmpSum_log=Trig2_31_AmpSum_log.
IF  ((exp_type = "21U") OR (exp_type = "22U")) vidD_usm2_AmpSum_log=Trig2_33_AmpSum_log.
IF  ((exp_type = "21U") OR (exp_type = "22U")) vidD_usp2_AmpSum_log=Trig2_34_AmpSum_log.
IF  ((exp_type = "21U") OR (exp_type = "22U")) vidD_usm3_AmpSum_log=Trig2_35_AmpSum_log.
IF  ((exp_type = "21U") OR (exp_type = "22U")) vidD_usm4_AmpSum_log=Trig2_36_AmpSum_log.
IF  ((exp_type = "21U") OR (exp_type = "22U")) vidD_usp3_AmpSum_log=Trig2_37_AmpSum_log.
IF  ((exp_type = "21U") OR (exp_type = "22U")) vidD_usm5_AmpSum_log=Trig2_38_AmpSum_log.
IF  ((exp_type = "21U") OR (exp_type = "22U")) vidD_usm6_AmpSum_log=Trig2_40_AmpSum_log.
IF  ((exp_type = "21U") OR (exp_type = "22U")) vidD_usp4_AmpSum_log=Trig2_41_AmpSum_log.
EXECUTE.

* For exp_type = 21D or 22D:

IF  ((exp_type = "21D") OR (exp_type = "22D")) vidD_usp1_AmpSum_log=Trig2_02_AmpSum_log.
IF  ((exp_type = "21D") OR (exp_type = "22D")) vidD_usm1_AmpSum_log=Trig2_03_AmpSum_log.
IF  ((exp_type = "21D") OR (exp_type = "22D")) vidD_usm2_AmpSum_log=Trig2_04_AmpSum_log.
IF  ((exp_type = "21D") OR (exp_type = "22D")) vidD_usp2_AmpSum_log=Trig2_05_AmpSum_log.
IF  ((exp_type = "21D") OR (exp_type = "22D")) vidD_usm3_AmpSum_log=Trig2_06_AmpSum_log.
IF  ((exp_type = "21D") OR (exp_type = "22D")) vidD_usp3_AmpSum_log=Trig2_08_AmpSum_log.
IF  ((exp_type = "21D") OR (exp_type = "22D")) vidD_usm4_AmpSum_log=Trig2_09_AmpSum_log.
IF  ((exp_type = "21D") OR (exp_type = "22D")) vidD_usm5_AmpSum_log=Trig2_11_AmpSum_log.
IF  ((exp_type = "21D") OR (exp_type = "22D")) vidD_usp4_AmpSum_log=Trig2_12_AmpSum_log.
IF  ((exp_type = "21D") OR (exp_type = "22D")) vidD_usm6_AmpSum_log=Trig2_13_AmpSum_log.

IF  ((exp_type = "21D") OR (exp_type = "22D")) vidU_usm1_AmpSum_log=Trig2_30_AmpSum_log.
IF  ((exp_type = "21D") OR (exp_type = "22D")) vidU_usp1_AmpSum_log=Trig2_31_AmpSum_log.
IF  ((exp_type = "21D") OR (exp_type = "22D")) vidU_usm2_AmpSum_log=Trig2_33_AmpSum_log.
IF  ((exp_type = "21D") OR (exp_type = "22D")) vidU_usp2_AmpSum_log=Trig2_34_AmpSum_log.
IF  ((exp_type = "21D") OR (exp_type = "22D")) vidU_usm3_AmpSum_log=Trig2_35_AmpSum_log.
IF  ((exp_type = "21D") OR (exp_type = "22D")) vidU_usm4_AmpSum_log=Trig2_36_AmpSum_log.
IF  ((exp_type = "21D") OR (exp_type = "22D")) vidU_usp3_AmpSum_log=Trig2_37_AmpSum_log.
IF  ((exp_type = "21D") OR (exp_type = "22D")) vidU_usm5_AmpSum_log=Trig2_38_AmpSum_log.
IF  ((exp_type = "21D") OR (exp_type = "22D")) vidU_usm6_AmpSum_log=Trig2_40_AmpSum_log.
IF  ((exp_type = "21D") OR (exp_type = "22D")) vidU_usp4_AmpSum_log=Trig2_41_AmpSum_log.
EXECUTE.


* Compute average + SD of SCR per subject for later z-score calculation:
*AmpSum_log_avg
*AmpSum_log_sd


* Calculate z-transformed indices
* (=> all ss have average SCR = 0, SD= 1 APPROXIMATELY, as mean/sd were calculated not for this time window):

COMPUTE vidU_usm1_AmpSum_logZ=(vidU_usm1_AmpSum_log - AmpSum_log_avg) / AmpSum_log_sd.
EXECUTE.

COMPUTE vidU_usm2_AmpSum_logZ=(vidU_usm2_AmpSum_log - AmpSum_log_avg) / AmpSum_log_sd.
EXECUTE.

COMPUTE vidU_usm3_AmpSum_logZ=(vidU_usm3_AmpSum_log - AmpSum_log_avg) / AmpSum_log_sd.
EXECUTE.

COMPUTE vidU_usm4_AmpSum_logZ=(vidU_usm4_AmpSum_log - AmpSum_log_avg) / AmpSum_log_sd.
EXECUTE.

COMPUTE vidU_usm5_AmpSum_logZ=(vidU_usm5_AmpSum_log - AmpSum_log_avg) / AmpSum_log_sd.
EXECUTE.

COMPUTE vidU_usm6_AmpSum_logZ=(vidU_usm6_AmpSum_log - AmpSum_log_avg) / AmpSum_log_sd.
EXECUTE.

COMPUTE vidU_usp1_AmpSum_logZ=(vidU_usp1_AmpSum_log - AmpSum_log_avg) / AmpSum_log_sd.
EXECUTE.

COMPUTE vidU_usp2_AmpSum_logZ=(vidU_usp2_AmpSum_log - AmpSum_log_avg) / AmpSum_log_sd.
EXECUTE.

COMPUTE vidU_usp3_AmpSum_logZ=(vidU_usp3_AmpSum_log - AmpSum_log_avg) / AmpSum_log_sd.
EXECUTE.

COMPUTE vidU_usp4_AmpSum_logZ=(vidU_usp4_AmpSum_log - AmpSum_log_avg) / AmpSum_log_sd.
EXECUTE.


COMPUTE vidD_usm1_AmpSum_logZ=(vidD_usm1_AmpSum_log - AmpSum_log_avg) / AmpSum_log_sd.
EXECUTE.

COMPUTE vidD_usm2_AmpSum_logZ=(vidD_usm2_AmpSum_log - AmpSum_log_avg) / AmpSum_log_sd.
EXECUTE.

COMPUTE vidD_usm3_AmpSum_logZ=(vidD_usm3_AmpSum_log - AmpSum_log_avg) / AmpSum_log_sd.
EXECUTE.

COMPUTE vidD_usm4_AmpSum_logZ=(vidD_usm4_AmpSum_log - AmpSum_log_avg) / AmpSum_log_sd.
EXECUTE.

COMPUTE vidD_usm5_AmpSum_logZ=(vidD_usm5_AmpSum_log - AmpSum_log_avg) / AmpSum_log_sd.
EXECUTE.

COMPUTE vidD_usm6_AmpSum_logZ=(vidD_usm6_AmpSum_log - AmpSum_log_avg) / AmpSum_log_sd.
EXECUTE.

COMPUTE vidD_usp1_AmpSum_logZ=(vidD_usp1_AmpSum_log - AmpSum_log_avg) / AmpSum_log_sd.
EXECUTE.

COMPUTE vidD_usp2_AmpSum_logZ=(vidD_usp2_AmpSum_log - AmpSum_log_avg) / AmpSum_log_sd.
EXECUTE.

COMPUTE vidD_usp3_AmpSum_logZ=(vidD_usp3_AmpSum_log - AmpSum_log_avg) / AmpSum_log_sd.
EXECUTE.

COMPUTE vidD_usp4_AmpSum_logZ=(vidD_usp4_AmpSum_log - AmpSum_log_avg) / AmpSum_log_sd.
EXECUTE.


* ================================


* Compute average results per condition for all trials together (excluding first trial of each condition):

* vid U:

COMPUTE vidU_usp234_AmpSum_logZ=MEAN(
vidU_usp2_AmpSum_logZ,vidU_usp3_AmpSum_logZ,vidU_usp4_AmpSum_logZ).
EXECUTE.

COMPUTE vidU_usm2to6_AmpSum_logZ=MEAN(
vidU_usm2_AmpSum_logZ,vidU_usm3_AmpSum_logZ,vidU_usm4_AmpSum_logZ,vidU_usm5_AmpSum_logZ,vidU_usm6_AmpSum_logZ).
EXECUTE.


* vid D

COMPUTE vidD_usp234_AmpSum_logZ=MEAN(
vidD_usp2_AmpSum_logZ,vidD_usp3_AmpSum_logZ,vidD_usp4_AmpSum_logZ).
EXECUTE.

COMPUTE vidD_usm2to6_AmpSum_logZ=MEAN(
vidD_usm2_AmpSum_logZ,vidD_usm3_AmpSum_logZ,vidD_usm4_AmpSum_logZ,vidD_usm5_AmpSum_logZ,vidD_usm6_AmpSum_logZ).
EXECUTE.


* ====================================================================
* =========  Document name: SCR07_n39_stats_SCR_noblock.sps  =========
* ====================================================================

* Encoding: UTF-8.


* Select N=39 subjects ok for SCR:

FILTER OFF.
USE ALL.
EXECUTE.


DATASET ACTIVATE DataSet1.


* =========== EXCLUDING TRIAL 1 =============================================
* ===== DV: SCR (AmpSum_logZ) =========


* ===================== LEARNING STAGE: ========================

* IP1 (CS): 3-way MANOVA sugg x CS x order => AmpSum_logZ

GLM vidU_csp2to6_AmpSum_logZ vidU_csm2to6_AmpSum_logZ vidD_csp2to6_AmpSum_logZ vidD_csm2to6_AmpSum_logZ BY 
    order
  /WSFACTOR=sugg 2 Polynomial CS 2 Polynomial 
  /METHOD=SSTYPE(3)
  /PLOT=PROFILE(sugg*CS sugg*order sugg*CS*order) TYPE=LINE ERRORBAR=SE(1) MEANREFERENCE=NO YAXIS=AUTO
  /PRINT=DESCRIPTIVE ETASQ 
  /CRITERIA=ALPHA(.05)
  /WSDESIGN=sugg CS sugg*CS
  /DESIGN=order.


* IP3 (US): 3-way MANOVA sugg x US x order

GLM vidU_usp234_AmpSum_logZ vidU_usm2to6_AmpSum_logZ vidD_usp234_AmpSum_logZ vidD_usm2to6_AmpSum_logZ BY 
    order
  /WSFACTOR=sugg 2 Polynomial US 2 Polynomial 
  /METHOD=SSTYPE(3)
  /PLOT=PROFILE(sugg*US sugg*order sugg*US*order) TYPE=LINE ERRORBAR=SE(1) MEANREFERENCE=NO YAXIS=AUTO
  /PRINT=DESCRIPTIVE ETASQ 
  /CRITERIA=ALPHA(.05)
  /WSDESIGN=sugg US sugg*US
  /DESIGN=order.


* ========= TEST STAGE: ========


* IP1 (CS): 3-way MANOVA sugg x CS x order => AmpSum_logZ

GLM picU_csp2to6_AmpSum_logZ picU_csm2to6_AmpSum_logZ picD_csp2to6_AmpSum_logZ picD_csm2to6_AmpSum_logZ BY 
    order
  /WSFACTOR=sugg 2 Polynomial CS 2 Polynomial
  /METHOD=SSTYPE(3)
  /PLOT=PROFILE(sugg*CS sugg*order sugg*CS*order) TYPE=LINE ERRORBAR=SE(1) MEANREFERENCE=NO YAXIS=AUTO
  /PRINT=DESCRIPTIVE ETASQ 
  /CRITERIA=ALPHA(.05)
  /WSDESIGN=sugg CS sugg*CS
  /DESIGN=order.


* ====================================================================
* =========  Document name: SCR08_stagewise_zscores.sps  =====================
* ====================================================================

* Encoding: UTF-8.


DATASET ACTIVATE DataSet2.


* Select N=39 subjects ok for SCR:

FILTER OFF.
USE ALL.
EXECUTE.


* Calculate raw values of log-transformed SCR results (no z-standardization):

* Learning stage: CS

COMPUTE vidU_csp1_AmpSum_log=(vidU_csp1_AmpSum_logZ * AmpSum_log_sd) + AmpSum_log_avg.
EXECUTE.
COMPUTE vidU_csp2_AmpSum_log=(vidU_csp2_AmpSum_logZ * AmpSum_log_sd) + AmpSum_log_avg.
EXECUTE.
COMPUTE vidU_csp3_AmpSum_log=(vidU_csp3_AmpSum_logZ * AmpSum_log_sd) + AmpSum_log_avg.
EXECUTE.
COMPUTE vidU_csp4_AmpSum_log=(vidU_csp4_AmpSum_logZ * AmpSum_log_sd) + AmpSum_log_avg.
EXECUTE.
COMPUTE vidU_csp5_AmpSum_log=(vidU_csp5_AmpSum_logZ * AmpSum_log_sd) + AmpSum_log_avg.
EXECUTE.
COMPUTE vidU_csp6_AmpSum_log=(vidU_csp6_AmpSum_logZ * AmpSum_log_sd) + AmpSum_log_avg.
EXECUTE.

COMPUTE vidU_csm1_AmpSum_log=(vidU_csm1_AmpSum_logZ * AmpSum_log_sd) + AmpSum_log_avg.
EXECUTE.
COMPUTE vidU_csm2_AmpSum_log=(vidU_csm2_AmpSum_logZ * AmpSum_log_sd) + AmpSum_log_avg.
EXECUTE.
COMPUTE vidU_csm3_AmpSum_log=(vidU_csm3_AmpSum_logZ * AmpSum_log_sd) + AmpSum_log_avg.
EXECUTE.
COMPUTE vidU_csm4_AmpSum_log=(vidU_csm4_AmpSum_logZ * AmpSum_log_sd) + AmpSum_log_avg.
EXECUTE.
COMPUTE vidU_csm5_AmpSum_log=(vidU_csm5_AmpSum_logZ * AmpSum_log_sd) + AmpSum_log_avg.
EXECUTE.
COMPUTE vidU_csm6_AmpSum_log=(vidU_csm6_AmpSum_logZ * AmpSum_log_sd) + AmpSum_log_avg.
EXECUTE.


COMPUTE vidD_csp1_AmpSum_log=(vidD_csp1_AmpSum_logZ * AmpSum_log_sd) + AmpSum_log_avg.
EXECUTE.
COMPUTE vidD_csp2_AmpSum_log=(vidD_csp2_AmpSum_logZ * AmpSum_log_sd) + AmpSum_log_avg.
EXECUTE.
COMPUTE vidD_csp3_AmpSum_log=(vidD_csp3_AmpSum_logZ * AmpSum_log_sd) + AmpSum_log_avg.
EXECUTE.
COMPUTE vidD_csp4_AmpSum_log=(vidD_csp4_AmpSum_logZ * AmpSum_log_sd) + AmpSum_log_avg.
EXECUTE.
COMPUTE vidD_csp5_AmpSum_log=(vidD_csp5_AmpSum_logZ * AmpSum_log_sd) + AmpSum_log_avg.
EXECUTE.
COMPUTE vidD_csp6_AmpSum_log=(vidD_csp6_AmpSum_logZ * AmpSum_log_sd) + AmpSum_log_avg.
EXECUTE.

COMPUTE vidD_csm1_AmpSum_log=(vidD_csm1_AmpSum_logZ * AmpSum_log_sd) + AmpSum_log_avg.
EXECUTE.
COMPUTE vidD_csm2_AmpSum_log=(vidD_csm2_AmpSum_logZ * AmpSum_log_sd) + AmpSum_log_avg.
EXECUTE.
COMPUTE vidD_csm3_AmpSum_log=(vidD_csm3_AmpSum_logZ * AmpSum_log_sd) + AmpSum_log_avg.
EXECUTE.
COMPUTE vidD_csm4_AmpSum_log=(vidD_csm4_AmpSum_logZ * AmpSum_log_sd) + AmpSum_log_avg.
EXECUTE.
COMPUTE vidD_csm5_AmpSum_log=(vidD_csm5_AmpSum_logZ * AmpSum_log_sd) + AmpSum_log_avg.
EXECUTE.
COMPUTE vidD_csm6_AmpSum_log=(vidD_csm6_AmpSum_logZ * AmpSum_log_sd) + AmpSum_log_avg.
EXECUTE.


* Test stage: CS

COMPUTE picU_csp1_AmpSum_log=(picU_csp1_AmpSum_logZ * AmpSum_log_sd) + AmpSum_log_avg.
EXECUTE.
COMPUTE picU_csp2_AmpSum_log=(picU_csp2_AmpSum_logZ * AmpSum_log_sd) + AmpSum_log_avg.
EXECUTE.
COMPUTE picU_csp3_AmpSum_log=(picU_csp3_AmpSum_logZ * AmpSum_log_sd) + AmpSum_log_avg.
EXECUTE.
COMPUTE picU_csp4_AmpSum_log=(picU_csp4_AmpSum_logZ * AmpSum_log_sd) + AmpSum_log_avg.
EXECUTE.
COMPUTE picU_csp5_AmpSum_log=(picU_csp5_AmpSum_logZ * AmpSum_log_sd) + AmpSum_log_avg.
EXECUTE.
COMPUTE picU_csp6_AmpSum_log=(picU_csp6_AmpSum_logZ * AmpSum_log_sd) + AmpSum_log_avg.
EXECUTE.

COMPUTE picU_csm1_AmpSum_log=(picU_csm1_AmpSum_logZ * AmpSum_log_sd) + AmpSum_log_avg.
EXECUTE.
COMPUTE picU_csm2_AmpSum_log=(picU_csm2_AmpSum_logZ * AmpSum_log_sd) + AmpSum_log_avg.
EXECUTE.
COMPUTE picU_csm3_AmpSum_log=(picU_csm3_AmpSum_logZ * AmpSum_log_sd) + AmpSum_log_avg.
EXECUTE.
COMPUTE picU_csm4_AmpSum_log=(picU_csm4_AmpSum_logZ * AmpSum_log_sd) + AmpSum_log_avg.
EXECUTE.
COMPUTE picU_csm5_AmpSum_log=(picU_csm5_AmpSum_logZ * AmpSum_log_sd) + AmpSum_log_avg.
EXECUTE.
COMPUTE picU_csm6_AmpSum_log=(picU_csm6_AmpSum_logZ * AmpSum_log_sd) + AmpSum_log_avg.
EXECUTE.


COMPUTE picD_csp1_AmpSum_log=(picD_csp1_AmpSum_logZ * AmpSum_log_sd) + AmpSum_log_avg.
EXECUTE.
COMPUTE picD_csp2_AmpSum_log=(picD_csp2_AmpSum_logZ * AmpSum_log_sd) + AmpSum_log_avg.
EXECUTE.
COMPUTE picD_csp3_AmpSum_log=(picD_csp3_AmpSum_logZ * AmpSum_log_sd) + AmpSum_log_avg.
EXECUTE.
COMPUTE picD_csp4_AmpSum_log=(picD_csp4_AmpSum_logZ * AmpSum_log_sd) + AmpSum_log_avg.
EXECUTE.
COMPUTE picD_csp5_AmpSum_log=(picD_csp5_AmpSum_logZ * AmpSum_log_sd) + AmpSum_log_avg.
EXECUTE.
COMPUTE picD_csp6_AmpSum_log=(picD_csp6_AmpSum_logZ * AmpSum_log_sd) + AmpSum_log_avg.
EXECUTE.

COMPUTE picD_csm1_AmpSum_log=(picD_csm1_AmpSum_logZ * AmpSum_log_sd) + AmpSum_log_avg.
EXECUTE.
COMPUTE picD_csm2_AmpSum_log=(picD_csm2_AmpSum_logZ * AmpSum_log_sd) + AmpSum_log_avg.
EXECUTE.
COMPUTE picD_csm3_AmpSum_log=(picD_csm3_AmpSum_logZ * AmpSum_log_sd) + AmpSum_log_avg.
EXECUTE.
COMPUTE picD_csm4_AmpSum_log=(picD_csm4_AmpSum_logZ * AmpSum_log_sd) + AmpSum_log_avg.
EXECUTE.
COMPUTE picD_csm5_AmpSum_log=(picD_csm5_AmpSum_logZ * AmpSum_log_sd) + AmpSum_log_avg.
EXECUTE.
COMPUTE picD_csm6_AmpSum_log=(picD_csm6_AmpSum_logZ * AmpSum_log_sd) + AmpSum_log_avg.
EXECUTE.


* Learning stage: US: exists alread


* ===========================================================================================================
* ===================== apply z-transformation stage-wise  ==========================
* ===========================================================================================================


* =========  Compute mean / stdev value per stage:  =========================

* MEAN:

* Learning stage:

COMPUTE vidU_AmpSum_log_MEAN=MEAN(vidU_csp1_AmpSum_log,vidU_csp2_AmpSum_log,vidU_csp3_AmpSum_log,vidU_csp4_AmpSum_log,vidU_csp5_AmpSum_log,vidU_csp6_AmpSum_log,
                                                            vidU_csm1_AmpSum_log,vidU_csm2_AmpSum_log,vidU_csm3_AmpSum_log,vidU_csm4_AmpSum_log,vidU_csm5_AmpSum_log,vidU_csm6_AmpSum_log,
                                                            vidU_usp1_AmpSum_log,vidU_usp2_AmpSum_log,vidU_usp3_AmpSum_log,vidU_usp4_AmpSum_log,
                                                            vidU_usm1_AmpSum_log,vidU_usm2_AmpSum_log,vidU_usm3_AmpSum_log,vidU_usm4_AmpSum_log,vidU_usm5_AmpSum_log,vidU_usm6_AmpSum_log).
EXECUTE.


COMPUTE vidD_AmpSum_log_MEAN=MEAN(vidD_csp1_AmpSum_log,vidD_csp2_AmpSum_log,vidD_csp3_AmpSum_log,vidD_csp4_AmpSum_log,vidD_csp5_AmpSum_log,vidD_csp6_AmpSum_log,
                                                            vidD_csm1_AmpSum_log,vidD_csm2_AmpSum_log,vidD_csm3_AmpSum_log,vidD_csm4_AmpSum_log,vidD_csm5_AmpSum_log,vidD_csm6_AmpSum_log,
                                                            vidD_usp1_AmpSum_log,vidD_usp2_AmpSum_log,vidD_usp3_AmpSum_log,vidD_usp4_AmpSum_log,
                                                            vidD_usm1_AmpSum_log,vidD_usm2_AmpSum_log,vidD_usm3_AmpSum_log,vidD_usm4_AmpSum_log,vidD_usm5_AmpSum_log,vidD_usm6_AmpSum_log).
EXECUTE.


* Test stage:

COMPUTE picU_AmpSum_log_MEAN=MEAN(picU_csp1_AmpSum_log,picU_csp2_AmpSum_log,picU_csp3_AmpSum_log,picU_csp4_AmpSum_log,picU_csp5_AmpSum_log,picU_csp6_AmpSum_log,
                                                            picU_csm1_AmpSum_log,picU_csm2_AmpSum_log,picU_csm3_AmpSum_log,picU_csm4_AmpSum_log,picU_csm5_AmpSum_log,picU_csm6_AmpSum_log).
EXECUTE.

COMPUTE picD_AmpSum_log_MEAN=MEAN(picD_csp1_AmpSum_log,picD_csp2_AmpSum_log,picD_csp3_AmpSum_log,picD_csp4_AmpSum_log,picD_csp5_AmpSum_log,picD_csp6_AmpSum_log,
                                                            picD_csm1_AmpSum_log,picD_csm2_AmpSum_log,picD_csm3_AmpSum_log,picD_csm4_AmpSum_log,picD_csm5_AmpSum_log,picD_csm6_AmpSum_log).
EXECUTE.


* STDEV:

* Learning stage:

COMPUTE vidU_AmpSum_log_SD=SD(vidU_csp1_AmpSum_log,vidU_csp2_AmpSum_log,vidU_csp3_AmpSum_log,vidU_csp4_AmpSum_log,vidU_csp5_AmpSum_log,vidU_csp6_AmpSum_log,
                                                            vidU_csm1_AmpSum_log,vidU_csm2_AmpSum_log,vidU_csm3_AmpSum_log,vidU_csm4_AmpSum_log,vidU_csm5_AmpSum_log,vidU_csm6_AmpSum_log,
                                                            vidU_usp1_AmpSum_log,vidU_usp2_AmpSum_log,vidU_usp3_AmpSum_log,vidU_usp4_AmpSum_log,
                                                            vidU_usm1_AmpSum_log,vidU_usm2_AmpSum_log,vidU_usm3_AmpSum_log,vidU_usm4_AmpSum_log,vidU_usm5_AmpSum_log,vidU_usm6_AmpSum_log).
EXECUTE.


COMPUTE vidD_AmpSum_log_SD=SD(vidD_csp1_AmpSum_log,vidD_csp2_AmpSum_log,vidD_csp3_AmpSum_log,vidD_csp4_AmpSum_log,vidD_csp5_AmpSum_log,vidD_csp6_AmpSum_log,
                                                            vidD_csm1_AmpSum_log,vidD_csm2_AmpSum_log,vidD_csm3_AmpSum_log,vidD_csm4_AmpSum_log,vidD_csm5_AmpSum_log,vidD_csm6_AmpSum_log,
                                                            vidD_usp1_AmpSum_log,vidD_usp2_AmpSum_log,vidD_usp3_AmpSum_log,vidD_usp4_AmpSum_log,
                                                            vidD_usm1_AmpSum_log,vidD_usm2_AmpSum_log,vidD_usm3_AmpSum_log,vidD_usm4_AmpSum_log,vidD_usm5_AmpSum_log,vidD_usm6_AmpSum_log).
EXECUTE.


* Test stage:

COMPUTE picU_AmpSum_log_SD=SD(picU_csp1_AmpSum_log,picU_csp2_AmpSum_log,picU_csp3_AmpSum_log,picU_csp4_AmpSum_log,picU_csp5_AmpSum_log,picU_csp6_AmpSum_log,
                                                            picU_csm1_AmpSum_log,picU_csm2_AmpSum_log,picU_csm3_AmpSum_log,picU_csm4_AmpSum_log,picU_csm5_AmpSum_log,picU_csm6_AmpSum_log).
EXECUTE.

COMPUTE picD_AmpSum_log_SD=SD(picD_csp1_AmpSum_log,picD_csp2_AmpSum_log,picD_csp3_AmpSum_log,picD_csp4_AmpSum_log,picD_csp5_AmpSum_log,picD_csp6_AmpSum_log,
                                                            picD_csm1_AmpSum_log,picD_csm2_AmpSum_log,picD_csm3_AmpSum_log,picD_csm4_AmpSum_log,picD_csm5_AmpSum_log,picD_csm6_AmpSum_log).
EXECUTE.


* =========== Compute stage-wise z-scores: ======================


* For subjects with SD=0 in any stage: set SD_corr = 0.001


IF  (vidU_AmpSum_log_SD = 0) vidU_AmpSum_log_SDc=0.001.
EXECUTE.
IF  (vidU_AmpSum_log_SD > 0) vidU_AmpSum_log_SDc=vidU_AmpSum_log_SD.
EXECUTE.

IF  (vidD_AmpSum_log_SD = 0) vidD_AmpSum_log_SDc=0.001.
EXECUTE.
IF  (vidD_AmpSum_log_SD > 0) vidD_AmpSum_log_SDc=vidD_AmpSum_log_SD.
EXECUTE.

IF  (picU_AmpSum_log_SD = 0) picU_AmpSum_log_SDc=0.001.
EXECUTE.
IF  (picU_AmpSum_log_SD > 0) picU_AmpSum_log_SDc=picU_AmpSum_log_SD.
EXECUTE.

IF  (picD_AmpSum_log_SD = 0) picD_AmpSum_log_SDc=0.001.
EXECUTE.
IF  (picD_AmpSum_log_SD > 0) picD_AmpSum_log_SDc=picD_AmpSum_log_SD.
EXECUTE.


* Learning stage:

* UP: 

* CS:

COMPUTE vidU_csp1_AmpSum_logY=(vidU_csp1_AmpSum_log - vidU_AmpSum_log_MEAN) / vidU_AmpSum_log_SDc.
EXECUTE.
COMPUTE vidU_csp2_AmpSum_logY=(vidU_csp2_AmpSum_log - vidU_AmpSum_log_MEAN) / vidU_AmpSum_log_SDc.
EXECUTE.
COMPUTE vidU_csp3_AmpSum_logY=(vidU_csp3_AmpSum_log - vidU_AmpSum_log_MEAN) / vidU_AmpSum_log_SDc.
EXECUTE.
COMPUTE vidU_csp4_AmpSum_logY=(vidU_csp4_AmpSum_log - vidU_AmpSum_log_MEAN) / vidU_AmpSum_log_SDc.
EXECUTE.
COMPUTE vidU_csp5_AmpSum_logY=(vidU_csp5_AmpSum_log - vidU_AmpSum_log_MEAN) / vidU_AmpSum_log_SDc.
EXECUTE.
COMPUTE vidU_csp6_AmpSum_logY=(vidU_csp6_AmpSum_log - vidU_AmpSum_log_MEAN) / vidU_AmpSum_log_SDc.
EXECUTE.

COMPUTE vidU_csm1_AmpSum_logY=(vidU_csm1_AmpSum_log - vidU_AmpSum_log_MEAN) / vidU_AmpSum_log_SDc.
EXECUTE.
COMPUTE vidU_csm2_AmpSum_logY=(vidU_csm2_AmpSum_log - vidU_AmpSum_log_MEAN) / vidU_AmpSum_log_SDc.
EXECUTE.
COMPUTE vidU_csm3_AmpSum_logY=(vidU_csm3_AmpSum_log - vidU_AmpSum_log_MEAN) / vidU_AmpSum_log_SDc.
EXECUTE.
COMPUTE vidU_csm4_AmpSum_logY=(vidU_csm4_AmpSum_log - vidU_AmpSum_log_MEAN) / vidU_AmpSum_log_SDc.
EXECUTE.
COMPUTE vidU_csm5_AmpSum_logY=(vidU_csm5_AmpSum_log - vidU_AmpSum_log_MEAN) / vidU_AmpSum_log_SDc.
EXECUTE.
COMPUTE vidU_csm6_AmpSum_logY=(vidU_csm6_AmpSum_log - vidU_AmpSum_log_MEAN) / vidU_AmpSum_log_SDc.
EXECUTE.

* US:

COMPUTE vidU_usp1_AmpSum_logY=(vidU_usp1_AmpSum_log - vidU_AmpSum_log_MEAN) / vidU_AmpSum_log_SDc.
EXECUTE.
COMPUTE vidU_usp2_AmpSum_logY=(vidU_usp2_AmpSum_log - vidU_AmpSum_log_MEAN) / vidU_AmpSum_log_SDc.
EXECUTE.
COMPUTE vidU_usp3_AmpSum_logY=(vidU_usp3_AmpSum_log - vidU_AmpSum_log_MEAN) / vidU_AmpSum_log_SDc.
EXECUTE.
COMPUTE vidU_usp4_AmpSum_logY=(vidU_usp4_AmpSum_log - vidU_AmpSum_log_MEAN) / vidU_AmpSum_log_SDc.
EXECUTE.

COMPUTE vidU_usm1_AmpSum_logY=(vidU_usm1_AmpSum_log - vidU_AmpSum_log_MEAN) / vidU_AmpSum_log_SDc.
EXECUTE.
COMPUTE vidU_usm2_AmpSum_logY=(vidU_usm2_AmpSum_log - vidU_AmpSum_log_MEAN) / vidU_AmpSum_log_SDc.
EXECUTE.
COMPUTE vidU_usm3_AmpSum_logY=(vidU_usm3_AmpSum_log - vidU_AmpSum_log_MEAN) / vidU_AmpSum_log_SDc.
EXECUTE.
COMPUTE vidU_usm4_AmpSum_logY=(vidU_usm4_AmpSum_log - vidU_AmpSum_log_MEAN) / vidU_AmpSum_log_SDc.
EXECUTE.
COMPUTE vidU_usm5_AmpSum_logY=(vidU_usm5_AmpSum_log - vidU_AmpSum_log_MEAN) / vidU_AmpSum_log_SDc.
EXECUTE.
COMPUTE vidU_usm6_AmpSum_logY=(vidU_usm6_AmpSum_log - vidU_AmpSum_log_MEAN) / vidU_AmpSum_log_SDc.
EXECUTE.


* DOWN:

* CS:

COMPUTE vidD_csp1_AmpSum_logY=(vidD_csp1_AmpSum_log - vidD_AmpSum_log_MEAN) / vidD_AmpSum_log_SDc.
EXECUTE.
COMPUTE vidD_csp2_AmpSum_logY=(vidD_csp2_AmpSum_log - vidD_AmpSum_log_MEAN) / vidD_AmpSum_log_SDc.
EXECUTE.
COMPUTE vidD_csp3_AmpSum_logY=(vidD_csp3_AmpSum_log - vidD_AmpSum_log_MEAN) / vidD_AmpSum_log_SDc.
EXECUTE.
COMPUTE vidD_csp4_AmpSum_logY=(vidD_csp4_AmpSum_log - vidD_AmpSum_log_MEAN) / vidD_AmpSum_log_SDc.
EXECUTE.
COMPUTE vidD_csp5_AmpSum_logY=(vidD_csp5_AmpSum_log - vidD_AmpSum_log_MEAN) / vidD_AmpSum_log_SDc.
EXECUTE.
COMPUTE vidD_csp6_AmpSum_logY=(vidD_csp6_AmpSum_log - vidD_AmpSum_log_MEAN) / vidD_AmpSum_log_SDc.
EXECUTE.

COMPUTE vidD_csm1_AmpSum_logY=(vidD_csm1_AmpSum_log - vidD_AmpSum_log_MEAN) / vidD_AmpSum_log_SDc.
EXECUTE.
COMPUTE vidD_csm2_AmpSum_logY=(vidD_csm2_AmpSum_log - vidD_AmpSum_log_MEAN) / vidD_AmpSum_log_SDc.
EXECUTE.
COMPUTE vidD_csm3_AmpSum_logY=(vidD_csm3_AmpSum_log - vidD_AmpSum_log_MEAN) / vidD_AmpSum_log_SDc.
EXECUTE.
COMPUTE vidD_csm4_AmpSum_logY=(vidD_csm4_AmpSum_log - vidD_AmpSum_log_MEAN) / vidD_AmpSum_log_SDc.
EXECUTE.
COMPUTE vidD_csm5_AmpSum_logY=(vidD_csm5_AmpSum_log - vidD_AmpSum_log_MEAN) / vidD_AmpSum_log_SDc.
EXECUTE.
COMPUTE vidD_csm6_AmpSum_logY=(vidD_csm6_AmpSum_log - vidD_AmpSum_log_MEAN) / vidD_AmpSum_log_SDc.
EXECUTE.

* US:

COMPUTE vidD_usp1_AmpSum_logY=(vidD_usp1_AmpSum_log - vidD_AmpSum_log_MEAN) / vidD_AmpSum_log_SDc.
EXECUTE.
COMPUTE vidD_usp2_AmpSum_logY=(vidD_usp2_AmpSum_log - vidD_AmpSum_log_MEAN) / vidD_AmpSum_log_SDc.
EXECUTE.
COMPUTE vidD_usp3_AmpSum_logY=(vidD_usp3_AmpSum_log - vidD_AmpSum_log_MEAN) / vidD_AmpSum_log_SDc.
EXECUTE.
COMPUTE vidD_usp4_AmpSum_logY=(vidD_usp4_AmpSum_log - vidD_AmpSum_log_MEAN) / vidD_AmpSum_log_SDc.
EXECUTE.

COMPUTE vidD_usm1_AmpSum_logY=(vidD_usm1_AmpSum_log - vidD_AmpSum_log_MEAN) / vidD_AmpSum_log_SDc.
EXECUTE.
COMPUTE vidD_usm2_AmpSum_logY=(vidD_usm2_AmpSum_log - vidD_AmpSum_log_MEAN) / vidD_AmpSum_log_SDc.
EXECUTE.
COMPUTE vidD_usm3_AmpSum_logY=(vidD_usm3_AmpSum_log - vidD_AmpSum_log_MEAN) / vidD_AmpSum_log_SDc.
EXECUTE.
COMPUTE vidD_usm4_AmpSum_logY=(vidD_usm4_AmpSum_log - vidD_AmpSum_log_MEAN) / vidD_AmpSum_log_SDc.
EXECUTE.
COMPUTE vidD_usm5_AmpSum_logY=(vidD_usm5_AmpSum_log - vidD_AmpSum_log_MEAN) / vidD_AmpSum_log_SDc.
EXECUTE.
COMPUTE vidD_usm6_AmpSum_logY=(vidD_usm6_AmpSum_log - vidD_AmpSum_log_MEAN) / vidD_AmpSum_log_SDc.
EXECUTE.


* Test stage:

* UP: 

COMPUTE picU_csp1_AmpSum_logY=(picU_csp1_AmpSum_log - picU_AmpSum_log_MEAN) / picU_AmpSum_log_SDc.
EXECUTE.
COMPUTE picU_csp2_AmpSum_logY=(picU_csp2_AmpSum_log - picU_AmpSum_log_MEAN) / picU_AmpSum_log_SDc.
EXECUTE.
COMPUTE picU_csp3_AmpSum_logY=(picU_csp3_AmpSum_log - picU_AmpSum_log_MEAN) / picU_AmpSum_log_SDc.
EXECUTE.
COMPUTE picU_csp4_AmpSum_logY=(picU_csp4_AmpSum_log - picU_AmpSum_log_MEAN) / picU_AmpSum_log_SDc.
EXECUTE.
COMPUTE picU_csp5_AmpSum_logY=(picU_csp5_AmpSum_log - picU_AmpSum_log_MEAN) / picU_AmpSum_log_SDc.
EXECUTE.
COMPUTE picU_csp6_AmpSum_logY=(picU_csp6_AmpSum_log - picU_AmpSum_log_MEAN) / picU_AmpSum_log_SDc.
EXECUTE.

COMPUTE picU_csm1_AmpSum_logY=(picU_csm1_AmpSum_log - picU_AmpSum_log_MEAN) / picU_AmpSum_log_SDc.
EXECUTE.
COMPUTE picU_csm2_AmpSum_logY=(picU_csm2_AmpSum_log - picU_AmpSum_log_MEAN) / picU_AmpSum_log_SDc.
EXECUTE.
COMPUTE picU_csm3_AmpSum_logY=(picU_csm3_AmpSum_log - picU_AmpSum_log_MEAN) / picU_AmpSum_log_SDc.
EXECUTE.
COMPUTE picU_csm4_AmpSum_logY=(picU_csm4_AmpSum_log - picU_AmpSum_log_MEAN) / picU_AmpSum_log_SDc.
EXECUTE.
COMPUTE picU_csm5_AmpSum_logY=(picU_csm5_AmpSum_log - picU_AmpSum_log_MEAN) / picU_AmpSum_log_SDc.
EXECUTE.
COMPUTE picU_csm6_AmpSum_logY=(picU_csm6_AmpSum_log - picU_AmpSum_log_MEAN) / picU_AmpSum_log_SDc.
EXECUTE.


* DOWN: 

COMPUTE picD_csp1_AmpSum_logY=(picD_csp1_AmpSum_log - picD_AmpSum_log_MEAN) / picD_AmpSum_log_SDc.
EXECUTE.
COMPUTE picD_csp2_AmpSum_logY=(picD_csp2_AmpSum_log - picD_AmpSum_log_MEAN) / picD_AmpSum_log_SDc.
EXECUTE.
COMPUTE picD_csp3_AmpSum_logY=(picD_csp3_AmpSum_log - picD_AmpSum_log_MEAN) / picD_AmpSum_log_SDc.
EXECUTE.
COMPUTE picD_csp4_AmpSum_logY=(picD_csp4_AmpSum_log - picD_AmpSum_log_MEAN) / picD_AmpSum_log_SDc.
EXECUTE.
COMPUTE picD_csp5_AmpSum_logY=(picD_csp5_AmpSum_log - picD_AmpSum_log_MEAN) / picD_AmpSum_log_SDc.
EXECUTE.
COMPUTE picD_csp6_AmpSum_logY=(picD_csp6_AmpSum_log - picD_AmpSum_log_MEAN) / picD_AmpSum_log_SDc.
EXECUTE.

COMPUTE picD_csm1_AmpSum_logY=(picD_csm1_AmpSum_log - picD_AmpSum_log_MEAN) / picD_AmpSum_log_SDc.
EXECUTE.
COMPUTE picD_csm2_AmpSum_logY=(picD_csm2_AmpSum_log - picD_AmpSum_log_MEAN) / picD_AmpSum_log_SDc.
EXECUTE.
COMPUTE picD_csm3_AmpSum_logY=(picD_csm3_AmpSum_log - picD_AmpSum_log_MEAN) / picD_AmpSum_log_SDc.
EXECUTE.
COMPUTE picD_csm4_AmpSum_logY=(picD_csm4_AmpSum_log - picD_AmpSum_log_MEAN) / picD_AmpSum_log_SDc.
EXECUTE.
COMPUTE picD_csm5_AmpSum_logY=(picD_csm5_AmpSum_log - picD_AmpSum_log_MEAN) / picD_AmpSum_log_SDc.
EXECUTE.
COMPUTE picD_csm6_AmpSum_logY=(picD_csm6_AmpSum_log - picD_AmpSum_log_MEAN) / picD_AmpSum_log_SDc.
EXECUTE.


* =============================== re-calculate SCR indices using these new Y-values:===========================

* ===================== Indices separately for CS/US+ and CS/US-: ===============

* UP:

COMPUTE vidU_usp2to6_AmpSum_logY=MEAN(vidU_usp2_AmpSum_logY,vidU_usp3_AmpSum_logY,vidU_usp4_AmpSum_logY).
EXECUTE.
COMPUTE vidU_usm2to6_AmpSum_logY=MEAN(vidU_usm2_AmpSum_logY,vidU_usm3_AmpSum_logY,vidU_usm4_AmpSum_logY,vidU_usm5_AmpSum_logY,vidU_usm6_AmpSum_logY). 
EXECUTE.

COMPUTE vidU_csp456_AmpSum_logY=MEAN(vidU_csp4_AmpSum_logY,vidU_csp5_AmpSum_logY,vidU_csp6_AmpSum_logY).
EXECUTE.
COMPUTE vidU_csm456_AmpSum_logY=MEAN(vidU_csm4_AmpSum_logY,vidU_csm5_AmpSum_logY,vidU_csm6_AmpSum_logY).
EXECUTE.

COMPUTE picU_csp2to6_AmpSum_logY=MEAN(picU_csp2_AmpSum_logY,picU_csp3_AmpSum_logY,picU_csp4_AmpSum_logY,picU_csp5_AmpSum_logY,picU_csp6_AmpSum_logY).
EXECUTE.
COMPUTE picU_csm2to6_AmpSum_logY=MEAN(picU_csm2_AmpSum_logY,picU_csm3_AmpSum_logY,picU_csm4_AmpSum_logY,picU_csm5_AmpSum_logY,picU_csm6_AmpSum_logY).
EXECUTE.


* DOWN:

COMPUTE vidD_usp2to6_AmpSum_logY=MEAN(vidD_usp2_AmpSum_logY,vidD_usp3_AmpSum_logY,vidD_usp4_AmpSum_logY).
EXECUTE.
COMPUTE vidD_usm2to6_AmpSum_logY=MEAN(vidD_usm2_AmpSum_logY,vidD_usm3_AmpSum_logY,vidD_usm4_AmpSum_logY,vidD_usm5_AmpSum_logY,vidD_usm6_AmpSum_logY). 
EXECUTE.

COMPUTE vidD_csp456_AmpSum_logY=MEAN(vidD_csp4_AmpSum_logY,vidD_csp5_AmpSum_logY,vidD_csp6_AmpSum_logY).
EXECUTE.
COMPUTE vidD_csm456_AmpSum_logY=MEAN(vidD_csm4_AmpSum_logY,vidD_csm5_AmpSum_logY,vidD_csm6_AmpSum_logY).
EXECUTE.

COMPUTE picD_csp2to6_AmpSum_logY=MEAN(picD_csp2_AmpSum_logY,picD_csp3_AmpSum_logY,picD_csp4_AmpSum_logY,picD_csp5_AmpSum_logY,picD_csp6_AmpSum_logY).
EXECUTE.
COMPUTE picD_csm2to6_AmpSum_logY=MEAN(picD_csm2_AmpSum_logY,picD_csm3_AmpSum_logY,picD_csm4_AmpSum_logY,picD_csm5_AmpSum_logY,picD_csm6_AmpSum_logY).
EXECUTE.


* UP - DOWN:

COMPUTE viddiff_usp2to6_AmpSum_logY=(vidU_usp2to6_AmpSum_logY - vidD_usp2to6_AmpSum_logY).
EXECUTE.
COMPUTE viddiff_csp456_AmpSum_logY=(vidU_csp456_AmpSum_logY - vidD_csp456_AmpSum_logY).
EXECUTE.
COMPUTE picdiff_csp2to6_AmpSum_logY=(picU_csp2to6_AmpSum_logY - picD_csp2to6_AmpSum_logY). 
EXECUTE.

COMPUTE viddiff_usm2to6_AmpSum_logY=(vidU_usm2to6_AmpSum_logY - vidD_usm2to6_AmpSum_logY).
EXECUTE.
COMPUTE viddiff_csm456_AmpSum_logY=(vidU_csm456_AmpSum_logY - vidD_csm456_AmpSum_logY).
EXECUTE.
COMPUTE picdiff_csm2to6_AmpSum_logY=(picU_csm2to6_AmpSum_logY - picD_csm2to6_AmpSum_logY). 
EXECUTE.


* ====================================================================
* =========  Document name: SCR09_correlate.sps  =====================
* ====================================================================

* Encoding: UTF-8.


* =================================================================================================================================
* ========== Spearman correlations (partialled from order using multiple regression) partialling first for each condition and calculating differences afterwards ================
* =================================================================================================================================


* =========================== Create partialled eye gaz summary variable: =================================


* Select N=36 cases ok for SCR and eye gaze:

USE ALL.
COMPUTE filter_$=(FIL_n36_eye = 1).
VARIABLE LABELS filter_$ 'FIL_n36_eye = 1 (FILTER)'.
VALUE LABELS filter_$ 0 'Not Selected' 1 'Selected'.
FORMATS filter_$ (f1.0).
FILTER BY filter_$.
EXECUTE.


* ============ Compute eye gaze difference variables based on already order-partialled variables:


* ========== Regressing order out of all eye gaze variables: =================

* UP:


REGRESSION
  /MISSING LISTWISE
  /STATISTICS COEFF OUTS R ANOVA
  /CRITERIA=PIN(.05) POUT(.10)
  /NOORIGIN 
  /DEPENDENT IP1_U_CSp_IA1_DWELL_PRC
  /METHOD=ENTER order
  /SAVE ZRESID.

REGRESSION
  /MISSING LISTWISE
  /STATISTICS COEFF OUTS R ANOVA
  /CRITERIA=PIN(.05) POUT(.10)
  /NOORIGIN 
  /DEPENDENT IP1_U_CSp_IA2_DWELL_PRC
  /METHOD=ENTER order
  /SAVE ZRESID.

REGRESSION
  /MISSING LISTWISE
  /STATISTICS COEFF OUTS R ANOVA
  /CRITERIA=PIN(.05) POUT(.10)
  /NOORIGIN 
  /DEPENDENT IP1_U_CSm_IA1_DWELL_PRC
  /METHOD=ENTER order
  /SAVE ZRESID.

REGRESSION
  /MISSING LISTWISE
  /STATISTICS COEFF OUTS R ANOVA
  /CRITERIA=PIN(.05) POUT(.10)
  /NOORIGIN 
  /DEPENDENT IP1_U_CSm_IA2_DWELL_PRC
  /METHOD=ENTER order
  /SAVE ZRESID.

REGRESSION
  /MISSING LISTWISE
  /STATISTICS COEFF OUTS R ANOVA
  /CRITERIA=PIN(.05) POUT(.10)
  /NOORIGIN 
  /DEPENDENT IP3_U_USp_IA1_DWELL_PRC
  /METHOD=ENTER order
  /SAVE ZRESID.

REGRESSION
  /MISSING LISTWISE
  /STATISTICS COEFF OUTS R ANOVA
  /CRITERIA=PIN(.05) POUT(.10)
  /NOORIGIN 
  /DEPENDENT IP3_U_USp_IA2_DWELL_PRC
  /METHOD=ENTER order
  /SAVE ZRESID.

REGRESSION
  /MISSING LISTWISE
  /STATISTICS COEFF OUTS R ANOVA
  /CRITERIA=PIN(.05) POUT(.10)
  /NOORIGIN 
  /DEPENDENT IP3_U_USm_IA1_DWELL_PRC
  /METHOD=ENTER order
  /SAVE ZRESID.

REGRESSION
  /MISSING LISTWISE
  /STATISTICS COEFF OUTS R ANOVA
  /CRITERIA=PIN(.05) POUT(.10)
  /NOORIGIN 
  /DEPENDENT IP3_U_USm_IA2_DWELL_PRC
  /METHOD=ENTER order
  /SAVE ZRESID.

RENAME VARIABLES (ZRE_1 ZRE_2 ZRE_3 ZRE_4 ZRE_5 ZRE_6 ZRE_7 ZRE_8=
PIP1_U_CSp_IA1_DWELL_PRC
PIP1_U_CSp_IA2_DWELL_PRC
PIP1_U_CSm_IA1_DWELL_PRC
PIP1_U_CSm_IA2_DWELL_PRC
PIP3_U_USp_IA1_DWELL_PRC
PIP3_U_USp_IA2_DWELL_PRC
PIP3_U_USm_IA1_DWELL_PRC
PIP3_U_USm_IA2_DWELL_PRC).


* DOWN:


REGRESSION
  /MISSING LISTWISE
  /STATISTICS COEFF OUTS R ANOVA
  /CRITERIA=PIN(.05) POUT(.10)
  /NOORIGIN 
  /DEPENDENT IP1_D_CSp_IA1_DWELL_PRC
  /METHOD=ENTER order
  /SAVE ZRESID.

REGRESSION
  /MISSING LISTWISE
  /STATISTICS COEFF OUTS R ANOVA
  /CRITERIA=PIN(.05) POUT(.10)
  /NOORIGIN 
  /DEPENDENT IP1_D_CSp_IA2_DWELL_PRC
  /METHOD=ENTER order
  /SAVE ZRESID.

REGRESSION
  /MISSING LISTWISE
  /STATISTICS COEFF OUTS R ANOVA
  /CRITERIA=PIN(.05) POUT(.10)
  /NOORIGIN 
  /DEPENDENT IP1_D_CSm_IA1_DWELL_PRC
  /METHOD=ENTER order
  /SAVE ZRESID.

REGRESSION
  /MISSING LISTWISE
  /STATISTICS COEFF OUTS R ANOVA
  /CRITERIA=PIN(.05) POUT(.10)
  /NOORIGIN 
  /DEPENDENT IP1_D_CSm_IA2_DWELL_PRC
  /METHOD=ENTER order
  /SAVE ZRESID.

REGRESSION
  /MISSING LISTWISE
  /STATISTICS COEFF OUTS R ANOVA
  /CRITERIA=PIN(.05) POUT(.10)
  /NOORIGIN 
  /DEPENDENT IP3_D_USp_IA1_DWELL_PRC
  /METHOD=ENTER order
  /SAVE ZRESID.

REGRESSION
  /MISSING LISTWISE
  /STATISTICS COEFF OUTS R ANOVA
  /CRITERIA=PIN(.05) POUT(.10)
  /NOORIGIN 
  /DEPENDENT IP3_D_USp_IA2_DWELL_PRC
  /METHOD=ENTER order
  /SAVE ZRESID.

REGRESSION
  /MISSING LISTWISE
  /STATISTICS COEFF OUTS R ANOVA
  /CRITERIA=PIN(.05) POUT(.10)
  /NOORIGIN 
  /DEPENDENT IP3_D_USm_IA1_DWELL_PRC
  /METHOD=ENTER order
  /SAVE ZRESID.

REGRESSION
  /MISSING LISTWISE
  /STATISTICS COEFF OUTS R ANOVA
  /CRITERIA=PIN(.05) POUT(.10)
  /NOORIGIN 
  /DEPENDENT IP3_D_USm_IA2_DWELL_PRC
  /METHOD=ENTER order
  /SAVE ZRESID.

RENAME VARIABLES (ZRE_1 ZRE_2 ZRE_3 ZRE_4 ZRE_5 ZRE_6 ZRE_7 ZRE_8=
PIP1_D_CSp_IA1_DWELL_PRC
PIP1_D_CSp_IA2_DWELL_PRC
PIP1_D_CSm_IA1_DWELL_PRC
PIP1_D_CSm_IA2_DWELL_PRC
PIP3_D_USp_IA1_DWELL_PRC
PIP3_D_USp_IA2_DWELL_PRC
PIP3_D_USm_IA1_DWELL_PRC
PIP3_D_USm_IA2_DWELL_PRC).


* Compute difference between IA2 and IA1:

* UP: 

COMPUTE aPIP1_U_CSp_IA2vs1_DWELL_PRC=(PIP1_U_CSp_IA2_DWELL_PRC - PIP1_U_CSp_IA1_DWELL_PRC).
EXECUTE.
COMPUTE aPIP1_U_CSm_IA2vs1_DWELL_PRC=(PIP1_U_CSm_IA2_DWELL_PRC - PIP1_U_CSm_IA1_DWELL_PRC).
EXECUTE.
COMPUTE aPIP3_U_USp_IA2vs1_DWELL_PRC=(PIP3_U_USp_IA2_DWELL_PRC - PIP3_U_USp_IA1_DWELL_PRC).
EXECUTE.
COMPUTE aPIP3_U_USm_IA2vs1_DWELL_PRC=(PIP3_U_USm_IA2_DWELL_PRC - PIP3_U_USm_IA1_DWELL_PRC).
EXECUTE.


* DOWN:

COMPUTE aPIP1_D_CSp_IA2vs1_DWELL_PRC=(PIP1_D_CSp_IA2_DWELL_PRC - PIP1_D_CSp_IA1_DWELL_PRC).
EXECUTE.
COMPUTE aPIP1_D_CSm_IA2vs1_DWELL_PRC=(PIP1_D_CSm_IA2_DWELL_PRC - PIP1_D_CSm_IA1_DWELL_PRC).
EXECUTE.
COMPUTE aPIP3_D_USp_IA2vs1_DWELL_PRC=(PIP3_D_USp_IA2_DWELL_PRC - PIP3_D_USp_IA1_DWELL_PRC).
EXECUTE.
COMPUTE aPIP3_D_USm_IA2vs1_DWELL_PRC=(PIP3_D_USm_IA2_DWELL_PRC - PIP3_D_USm_IA1_DWELL_PRC).
EXECUTE.


* Calculate eye gaze summary variable:

COMPUTE aPIP13_U_CUSpm_IA2vs1_DWELL_PRC=MEAN(aPIP1_U_CSp_IA2vs1_DWELL_PRC,aPIP3_U_USp_IA2vs1_DWELL_PRC,aPIP1_U_CSm_IA2vs1_DWELL_PRC,aPIP3_U_USm_IA2vs1_DWELL_PRC).
EXECUTE.
COMPUTE aPIP13_D_CUSpm_IA2vs1_DWELL_PRC=MEAN(aPIP1_D_CSp_IA2vs1_DWELL_PRC,aPIP3_D_USp_IA2vs1_DWELL_PRC,aPIP1_D_CSm_IA2vs1_DWELL_PRC,aPIP3_D_USm_IA2vs1_DWELL_PRC).
EXECUTE.
COMPUTE aPIP13_UvsD_CUSpm_IA2vs1_DWELL_PRC=(aPIP13_U_CUSpm_IA2vs1_DWELL_PRC - aPIP13_D_CUSpm_IA2vs1_DWELL_PRC).
EXECUTE.


* ============= Create partialled (from order) SCR variables: ================================================================================


* Select N=39 subjects ok for SCR:

FILTER OFF.
USE ALL.
EXECUTE.


* UP:

REGRESSION
  /MISSING LISTWISE
  /STATISTICS COEFF OUTS R ANOVA
  /CRITERIA=PIN(.05) POUT(.10)
  /NOORIGIN 
  /DEPENDENT vidU_usp2to6_AmpSum_logY
  /METHOD=ENTER order
  /SAVE ZRESID.

REGRESSION
  /MISSING LISTWISE
  /STATISTICS COEFF OUTS R ANOVA
  /CRITERIA=PIN(.05) POUT(.10)
  /NOORIGIN 
  /DEPENDENT vidU_usm2to6_AmpSum_logY
  /METHOD=ENTER order
  /SAVE ZRESID.

REGRESSION
  /MISSING LISTWISE
  /STATISTICS COEFF OUTS R ANOVA
  /CRITERIA=PIN(.05) POUT(.10)
  /NOORIGIN 
  /DEPENDENT vidU_csp456_AmpSum_logY
  /METHOD=ENTER order
  /SAVE ZRESID.

REGRESSION
  /MISSING LISTWISE
  /STATISTICS COEFF OUTS R ANOVA
  /CRITERIA=PIN(.05) POUT(.10)
  /NOORIGIN 
  /DEPENDENT vidU_csm456_AmpSum_logY
  /METHOD=ENTER order
  /SAVE ZRESID.

REGRESSION
  /MISSING LISTWISE
  /STATISTICS COEFF OUTS R ANOVA
  /CRITERIA=PIN(.05) POUT(.10)
  /NOORIGIN 
  /DEPENDENT picU_csp2to6_AmpSum_logY
  /METHOD=ENTER order
  /SAVE ZRESID.

REGRESSION
  /MISSING LISTWISE
  /STATISTICS COEFF OUTS R ANOVA
  /CRITERIA=PIN(.05) POUT(.10)
  /NOORIGIN 
  /DEPENDENT picU_csm2to6_AmpSum_logY
  /METHOD=ENTER order
  /SAVE ZRESID.

* D:

REGRESSION
  /MISSING LISTWISE
  /STATISTICS COEFF OUTS R ANOVA
  /CRITERIA=PIN(.05) POUT(.10)
  /NOORIGIN 
  /DEPENDENT vidD_usp2to6_AmpSum_logY
  /METHOD=ENTER order
  /SAVE ZRESID.

REGRESSION
  /MISSING LISTWISE
  /STATISTICS COEFF OUTS R ANOVA
  /CRITERIA=PIN(.05) POUT(.10)
  /NOORIGIN 
  /DEPENDENT vidD_usm2to6_AmpSum_logY
  /METHOD=ENTER order
  /SAVE ZRESID.

REGRESSION
  /MISSING LISTWISE
  /STATISTICS COEFF OUTS R ANOVA
  /CRITERIA=PIN(.05) POUT(.10)
  /NOORIGIN 
  /DEPENDENT vidD_csp456_AmpSum_logY
  /METHOD=ENTER order
  /SAVE ZRESID.

REGRESSION
  /MISSING LISTWISE
  /STATISTICS COEFF OUTS R ANOVA
  /CRITERIA=PIN(.05) POUT(.10)
  /NOORIGIN 
  /DEPENDENT vidD_csm456_AmpSum_logY
  /METHOD=ENTER order
  /SAVE ZRESID.

REGRESSION
  /MISSING LISTWISE
  /STATISTICS COEFF OUTS R ANOVA
  /CRITERIA=PIN(.05) POUT(.10)
  /NOORIGIN 
  /DEPENDENT picD_csp2to6_AmpSum_logY
  /METHOD=ENTER order
  /SAVE ZRESID.

REGRESSION
  /MISSING LISTWISE
  /STATISTICS COEFF OUTS R ANOVA
  /CRITERIA=PIN(.05) POUT(.10)
  /NOORIGIN 
  /DEPENDENT picD_csm2to6_AmpSum_logY
  /METHOD=ENTER order
  /SAVE ZRESID.


RENAME VARIABLES (ZRE_1 ZRE_2 ZRE_3 ZRE_4 ZRE_5 ZRE_6 ZRE_7 ZRE_8 ZRE_9 ZRE_10 ZRE_11 ZRE_12=
PvidU_usp2to6_AmpSum_logY
PvidU_usm2to6_AmpSum_logY
PvidU_csp456_AmpSum_logY
PvidU_csm456_AmpSum_logY
PpicU_csp2to6_AmpSum_logY
PpicU_csm2to6_AmpSum_logY
PvidD_usp2to6_AmpSum_logY
PvidD_usm2to6_AmpSum_logY
PvidD_csp456_AmpSum_logY
PvidD_csm456_AmpSum_logY
PpicD_csp2to6_AmpSum_logY
PpicD_csm2to6_AmpSum_logY).


* Calculate vairables based on partialling order out first and creating sums / differences afterwards: (termed "aP"):

COMPUTE aPvidU_usdiff2to6_AmpSum_logY=(PvidU_usp2to6_AmpSum_logY - PvidU_usm2to6_AmpSum_logY).
EXECUTE.
COMPUTE aPvidU_csdiff456_AmpSum_logY=(PvidU_csp456_AmpSum_logY - PvidU_csm456_AmpSum_logY).
EXECUTE.
COMPUTE aPpicU_csdiff2to6_AmpSum_logY=(PpicU_csp2to6_AmpSum_logY - PpicU_csm2to6_AmpSum_logY).
EXECUTE.
COMPUTE aPvidD_usdiff2to6_AmpSum_logY=(PvidD_usp2to6_AmpSum_logY - PvidD_usm2to6_AmpSum_logY).
EXECUTE.
COMPUTE aPvidD_csdiff456_AmpSum_logY=(PvidD_csp456_AmpSum_logY - PvidD_csm456_AmpSum_logY).
EXECUTE.
COMPUTE aPpicD_csdiff2to6_AmpSum_logY=(PpicD_csp2to6_AmpSum_logY - PpicD_csm2to6_AmpSum_logY).
EXECUTE.

COMPUTE aPviddiff_usdiff2to6_AmpSum_logY=(PvidU_usdiff2to6_AmpSum_logY - PvidD_usdiff2to6_AmpSum_logY).
EXECUTE.
COMPUTE aPviddiff_csdiff456_AmpSum_logY=(PvidU_csdiff456_AmpSum_logY - PvidD_csdiff456_AmpSum_logY).
EXECUTE.
COMPUTE aPpicdiff_csdiff2to6_AmpSum_logY=(PpicU_csdiff2to6_AmpSum_logY - PpicD_csdiff2to6_AmpSum_logY).
EXECUTE.


* Select N=36 cases ok for SCR and eye gaze:

USE ALL.
COMPUTE filter_$=(FIL_n36_eye = 1).
VARIABLE LABELS filter_$ 'FIL_n36_eye = 1 (FILTER)'.
VALUE LABELS filter_$ 0 'Not Selected' 1 'Selected'.
FORMATS filter_$ (f1.0).
FILTER BY filter_$.
EXECUTE.


 * =============================================================================================
* ============================ SPEARMAN CORRELATIONS ==========================================
 * =============================================================================================


* ===============Empathy UP: ==============

NONPAR CORR
  /VARIABLES=
aPvidU_usdiff2to6_AmpSum_logY
aPvidU_csdiff456_AmpSum_logY
aPpicU_csdiff2to6_AmpSum_logY
aPIP13_U_CUSpm_IA2vs1_DWELL_PRC
  /PRINT=SPEARMAN TWOTAIL NOSIG
  /MISSING=PAIRWISE.


* ===============Empathy DOWN: ==============

NONPAR CORR
  /VARIABLES=
aPvidD_usdiff2to6_AmpSum_logY
aPvidD_csdiff456_AmpSum_logY
aPpicD_csdiff2to6_AmpSum_logY
aPIP13_D_CUSpm_IA2vs1_DWELL_PRC
  /PRINT=SPEARMAN TWOTAIL NOSIG
  /MISSING=PAIRWISE.


* ===============Empathy UP - DOWN: ==============

NONPAR CORR
  /VARIABLES=
aPviddiff_usdiff2to6_AmpSum_logY
aPviddiff_csdiff456_AmpSum_logY
aPpicdiff_csdiff2to6_AmpSum_logY
aPIP13_UvsD_CUSpm_IA2vs1_DWELL_PRC
  /PRINT=SPEARMAN TWOTAIL NOSIG
  /MISSING=PAIRWISE.


* ====================================================================
* =========  Document name: SCR12_anl04_compute_vars_Tonic_log.sps  =========
* ====================================================================

DATASET ACTIVATE DataSet1.

* Correctly rename variables:
* For exp_type = 11U or 12U:

IF  ((exp_type = "11U") OR (exp_type = "12U")) vidU_csm1_Tonic_log=Trig2_02_Tonic_log.
IF  ((exp_type = "11U") OR (exp_type = "12U")) vidU_csp1_Tonic_log=Trig2_03_Tonic_log.
IF  ((exp_type = "11U") OR (exp_type = "12U")) vidU_csp2_Tonic_log=Trig2_04_Tonic_log.
IF  ((exp_type = "11U") OR (exp_type = "12U")) vidU_csm2_Tonic_log=Trig2_05_Tonic_log.
IF  ((exp_type = "11U") OR (exp_type = "12U")) vidU_csp3_Tonic_log=Trig2_06_Tonic_log.
IF  ((exp_type = "11U") OR (exp_type = "12U")) vidU_csm3_Tonic_log=Trig2_07_Tonic_log.
IF  ((exp_type = "11U") OR (exp_type = "12U")) vidU_csm4_Tonic_log=Trig2_08_Tonic_log.
IF  ((exp_type = "11U") OR (exp_type = "12U")) vidU_csp4_Tonic_log=Trig2_09_Tonic_log.
IF  ((exp_type = "11U") OR (exp_type = "12U")) vidU_csm5_Tonic_log=Trig2_10_Tonic_log.
IF  ((exp_type = "11U") OR (exp_type = "12U")) vidU_csp5_Tonic_log=Trig2_11_Tonic_log.
IF  ((exp_type = "11U") OR (exp_type = "12U")) vidU_csm6_Tonic_log=Trig2_12_Tonic_log.
IF  ((exp_type = "11U") OR (exp_type = "12U")) vidU_csp6_Tonic_log=Trig2_13_Tonic_log.

IF  ((exp_type = "11U") OR (exp_type = "12U")) picU_csp1_Tonic_log=Trig2_16_Tonic_log.
IF  ((exp_type = "11U") OR (exp_type = "12U")) picU_csm1_Tonic_log=Trig2_17_Tonic_log.
IF  ((exp_type = "11U") OR (exp_type = "12U")) picU_csm2_Tonic_log=Trig2_18_Tonic_log.
IF  ((exp_type = "11U") OR (exp_type = "12U")) picU_csp2_Tonic_log=Trig2_19_Tonic_log.
IF  ((exp_type = "11U") OR (exp_type = "12U")) picU_csp3_Tonic_log=Trig2_20_Tonic_log.
IF  ((exp_type = "11U") OR (exp_type = "12U")) picU_csm3_Tonic_log=Trig2_21_Tonic_log.
IF  ((exp_type = "11U") OR (exp_type = "12U")) picU_csm4_Tonic_log=Trig2_22_Tonic_log.
IF  ((exp_type = "11U") OR (exp_type = "12U")) picU_csp4_Tonic_log=Trig2_23_Tonic_log.
IF  ((exp_type = "11U") OR (exp_type = "12U")) picU_csm5_Tonic_log=Trig2_24_Tonic_log.
IF  ((exp_type = "11U") OR (exp_type = "12U")) picU_csp5_Tonic_log=Trig2_25_Tonic_log.
IF  ((exp_type = "11U") OR (exp_type = "12U")) picU_csp6_Tonic_log=Trig2_26_Tonic_log.
IF  ((exp_type = "11U") OR (exp_type = "12U")) picU_csm6_Tonic_log=Trig2_27_Tonic_log.

IF  ((exp_type = "11U") OR (exp_type = "12U")) vidD_csp1_Tonic_log=Trig2_30_Tonic_log.
IF  ((exp_type = "11U") OR (exp_type = "12U")) vidD_csm1_Tonic_log=Trig2_31_Tonic_log.
IF  ((exp_type = "11U") OR (exp_type = "12U")) vidD_csm2_Tonic_log=Trig2_32_Tonic_log.
IF  ((exp_type = "11U") OR (exp_type = "12U")) vidD_csp2_Tonic_log=Trig2_33_Tonic_log.
IF  ((exp_type = "11U") OR (exp_type = "12U")) vidD_csm3_Tonic_log=Trig2_34_Tonic_log.
IF  ((exp_type = "11U") OR (exp_type = "12U")) vidD_csp3_Tonic_log=Trig2_35_Tonic_log.
IF  ((exp_type = "11U") OR (exp_type = "12U")) vidD_csp4_Tonic_log=Trig2_36_Tonic_log.
IF  ((exp_type = "11U") OR (exp_type = "12U")) vidD_csm4_Tonic_log=Trig2_37_Tonic_log.
IF  ((exp_type = "11U") OR (exp_type = "12U")) vidD_csp5_Tonic_log=Trig2_38_Tonic_log.
IF  ((exp_type = "11U") OR (exp_type = "12U")) vidD_csm5_Tonic_log=Trig2_39_Tonic_log.
IF  ((exp_type = "11U") OR (exp_type = "12U")) vidD_csp6_Tonic_log=Trig2_40_Tonic_log.
IF  ((exp_type = "11U") OR (exp_type = "12U")) vidD_csm6_Tonic_log=Trig2_41_Tonic_log.

IF  ((exp_type = "11U") OR (exp_type = "12U")) picD_csm1_Tonic_log=Trig2_44_Tonic_log.
IF  ((exp_type = "11U") OR (exp_type = "12U")) picD_csp1_Tonic_log=Trig2_45_Tonic_log.
IF  ((exp_type = "11U") OR (exp_type = "12U")) picD_csp2_Tonic_log=Trig2_46_Tonic_log.
IF  ((exp_type = "11U") OR (exp_type = "12U")) picD_csm2_Tonic_log=Trig2_47_Tonic_log.
IF  ((exp_type = "11U") OR (exp_type = "12U")) picD_csp3_Tonic_log=Trig2_48_Tonic_log.
IF  ((exp_type = "11U") OR (exp_type = "12U")) picD_csm3_Tonic_log=Trig2_49_Tonic_log.
IF  ((exp_type = "11U") OR (exp_type = "12U")) picD_csm4_Tonic_log=Trig2_50_Tonic_log.
IF  ((exp_type = "11U") OR (exp_type = "12U")) picD_csp4_Tonic_log=Trig2_51_Tonic_log.
IF  ((exp_type = "11U") OR (exp_type = "12U")) picD_csp5_Tonic_log=Trig2_52_Tonic_log.
IF  ((exp_type = "11U") OR (exp_type = "12U")) picD_csm5_Tonic_log=Trig2_53_Tonic_log.
IF  ((exp_type = "11U") OR (exp_type = "12U")) picD_csm6_Tonic_log=Trig2_54_Tonic_log.
IF  ((exp_type = "11U") OR (exp_type = "12U")) picD_csp6_Tonic_log=Trig2_55_Tonic_log.
EXECUTE.

* For exp_type = 11D or 12D:

IF  ((exp_type = "11D") OR (exp_type = "12D")) vidD_csm1_Tonic_log=Trig2_02_Tonic_log.
IF  ((exp_type = "11D") OR (exp_type = "12D")) vidD_csp1_Tonic_log=Trig2_03_Tonic_log.
IF  ((exp_type = "11D") OR (exp_type = "12D")) vidD_csp2_Tonic_log=Trig2_04_Tonic_log.
IF  ((exp_type = "11D") OR (exp_type = "12D")) vidD_csm2_Tonic_log=Trig2_05_Tonic_log.
IF  ((exp_type = "11D") OR (exp_type = "12D")) vidD_csp3_Tonic_log=Trig2_06_Tonic_log.
IF  ((exp_type = "11D") OR (exp_type = "12D")) vidD_csm3_Tonic_log=Trig2_07_Tonic_log.
IF  ((exp_type = "11D") OR (exp_type = "12D")) vidD_csm4_Tonic_log=Trig2_08_Tonic_log.
IF  ((exp_type = "11D") OR (exp_type = "12D")) vidD_csp4_Tonic_log=Trig2_09_Tonic_log.
IF  ((exp_type = "11D") OR (exp_type = "12D")) vidD_csm5_Tonic_log=Trig2_10_Tonic_log.
IF  ((exp_type = "11D") OR (exp_type = "12D")) vidD_csp5_Tonic_log=Trig2_11_Tonic_log.
IF  ((exp_type = "11D") OR (exp_type = "12D")) vidD_csm6_Tonic_log=Trig2_12_Tonic_log.
IF  ((exp_type = "11D") OR (exp_type = "12D")) vidD_csp6_Tonic_log=Trig2_13_Tonic_log.

IF  ((exp_type = "11D") OR (exp_type = "12D")) picD_csp1_Tonic_log=Trig2_16_Tonic_log.
IF  ((exp_type = "11D") OR (exp_type = "12D")) picD_csm1_Tonic_log=Trig2_17_Tonic_log.
IF  ((exp_type = "11D") OR (exp_type = "12D")) picD_csm2_Tonic_log=Trig2_18_Tonic_log.
IF  ((exp_type = "11D") OR (exp_type = "12D")) picD_csp2_Tonic_log=Trig2_19_Tonic_log.
IF  ((exp_type = "11D") OR (exp_type = "12D")) picD_csp3_Tonic_log=Trig2_20_Tonic_log.
IF  ((exp_type = "11D") OR (exp_type = "12D")) picD_csm3_Tonic_log=Trig2_21_Tonic_log.
IF  ((exp_type = "11D") OR (exp_type = "12D")) picD_csm4_Tonic_log=Trig2_22_Tonic_log.
IF  ((exp_type = "11D") OR (exp_type = "12D")) picD_csp4_Tonic_log=Trig2_23_Tonic_log.
IF  ((exp_type = "11D") OR (exp_type = "12D")) picD_csm5_Tonic_log=Trig2_24_Tonic_log.
IF  ((exp_type = "11D") OR (exp_type = "12D")) picD_csp5_Tonic_log=Trig2_25_Tonic_log.
IF  ((exp_type = "11D") OR (exp_type = "12D")) picD_csp6_Tonic_log=Trig2_26_Tonic_log.
IF  ((exp_type = "11D") OR (exp_type = "12D")) picD_csm6_Tonic_log=Trig2_27_Tonic_log.

IF  ((exp_type = "11D") OR (exp_type = "12D")) vidU_csp1_Tonic_log=Trig2_30_Tonic_log.
IF  ((exp_type = "11D") OR (exp_type = "12D")) vidU_csm1_Tonic_log=Trig2_31_Tonic_log.
IF  ((exp_type = "11D") OR (exp_type = "12D")) vidU_csm2_Tonic_log=Trig2_32_Tonic_log.
IF  ((exp_type = "11D") OR (exp_type = "12D")) vidU_csp2_Tonic_log=Trig2_33_Tonic_log.
IF  ((exp_type = "11D") OR (exp_type = "12D")) vidU_csm3_Tonic_log=Trig2_34_Tonic_log.
IF  ((exp_type = "11D") OR (exp_type = "12D")) vidU_csp3_Tonic_log=Trig2_35_Tonic_log.
IF  ((exp_type = "11D") OR (exp_type = "12D")) vidU_csp4_Tonic_log=Trig2_36_Tonic_log.
IF  ((exp_type = "11D") OR (exp_type = "12D")) vidU_csm4_Tonic_log=Trig2_37_Tonic_log.
IF  ((exp_type = "11D") OR (exp_type = "12D")) vidU_csp5_Tonic_log=Trig2_38_Tonic_log.
IF  ((exp_type = "11D") OR (exp_type = "12D")) vidU_csm5_Tonic_log=Trig2_39_Tonic_log.
IF  ((exp_type = "11D") OR (exp_type = "12D")) vidU_csp6_Tonic_log=Trig2_40_Tonic_log.
IF  ((exp_type = "11D") OR (exp_type = "12D")) vidU_csm6_Tonic_log=Trig2_41_Tonic_log.

IF  ((exp_type = "11D") OR (exp_type = "12D")) picU_csm1_Tonic_log=Trig2_44_Tonic_log.
IF  ((exp_type = "11D") OR (exp_type = "12D")) picU_csp1_Tonic_log=Trig2_45_Tonic_log.
IF  ((exp_type = "11D") OR (exp_type = "12D")) picU_csp2_Tonic_log=Trig2_46_Tonic_log.
IF  ((exp_type = "11D") OR (exp_type = "12D")) picU_csm2_Tonic_log=Trig2_47_Tonic_log.
IF  ((exp_type = "11D") OR (exp_type = "12D")) picU_csp3_Tonic_log=Trig2_48_Tonic_log.
IF  ((exp_type = "11D") OR (exp_type = "12D")) picU_csm3_Tonic_log=Trig2_49_Tonic_log.
IF  ((exp_type = "11D") OR (exp_type = "12D")) picU_csm4_Tonic_log=Trig2_50_Tonic_log.
IF  ((exp_type = "11D") OR (exp_type = "12D")) picU_csp4_Tonic_log=Trig2_51_Tonic_log.
IF  ((exp_type = "11D") OR (exp_type = "12D")) picU_csp5_Tonic_log=Trig2_52_Tonic_log.
IF  ((exp_type = "11D") OR (exp_type = "12D")) picU_csm5_Tonic_log=Trig2_53_Tonic_log.
IF  ((exp_type = "11D") OR (exp_type = "12D")) picU_csm6_Tonic_log=Trig2_54_Tonic_log.
IF  ((exp_type = "11D") OR (exp_type = "12D")) picU_csp6_Tonic_log=Trig2_55_Tonic_log.
EXECUTE.

* For exp_type = 21U or 22U:

IF  ((exp_type = "21U") OR (exp_type = "22U")) vidU_csp1_Tonic_log=Trig2_02_Tonic_log.
IF  ((exp_type = "21U") OR (exp_type = "22U")) vidU_csm1_Tonic_log=Trig2_03_Tonic_log.
IF  ((exp_type = "21U") OR (exp_type = "22U")) vidU_csm2_Tonic_log=Trig2_04_Tonic_log.
IF  ((exp_type = "21U") OR (exp_type = "22U")) vidU_csp2_Tonic_log=Trig2_05_Tonic_log.
IF  ((exp_type = "21U") OR (exp_type = "22U")) vidU_csm3_Tonic_log=Trig2_06_Tonic_log.
IF  ((exp_type = "21U") OR (exp_type = "22U")) vidU_csp3_Tonic_log=Trig2_07_Tonic_log.
IF  ((exp_type = "21U") OR (exp_type = "22U")) vidU_csp4_Tonic_log=Trig2_08_Tonic_log.
IF  ((exp_type = "21U") OR (exp_type = "22U")) vidU_csm4_Tonic_log=Trig2_09_Tonic_log.
IF  ((exp_type = "21U") OR (exp_type = "22U")) vidU_csp5_Tonic_log=Trig2_10_Tonic_log.
IF  ((exp_type = "21U") OR (exp_type = "22U")) vidU_csm5_Tonic_log=Trig2_11_Tonic_log.
IF  ((exp_type = "21U") OR (exp_type = "22U")) vidU_csp6_Tonic_log=Trig2_12_Tonic_log.
IF  ((exp_type = "21U") OR (exp_type = "22U")) vidU_csm6_Tonic_log=Trig2_13_Tonic_log.

IF  ((exp_type = "21U") OR (exp_type = "22U")) picU_csm1_Tonic_log=Trig2_16_Tonic_log.
IF  ((exp_type = "21U") OR (exp_type = "22U")) picU_csp1_Tonic_log=Trig2_17_Tonic_log.
IF  ((exp_type = "21U") OR (exp_type = "22U")) picU_csp2_Tonic_log=Trig2_18_Tonic_log.
IF  ((exp_type = "21U") OR (exp_type = "22U")) picU_csm2_Tonic_log=Trig2_19_Tonic_log.
IF  ((exp_type = "21U") OR (exp_type = "22U")) picU_csp3_Tonic_log=Trig2_20_Tonic_log.
IF  ((exp_type = "21U") OR (exp_type = "22U")) picU_csm3_Tonic_log=Trig2_21_Tonic_log.
IF  ((exp_type = "21U") OR (exp_type = "22U")) picU_csm4_Tonic_log=Trig2_22_Tonic_log.
IF  ((exp_type = "21U") OR (exp_type = "22U")) picU_csp4_Tonic_log=Trig2_23_Tonic_log.
IF  ((exp_type = "21U") OR (exp_type = "22U")) picU_csp5_Tonic_log=Trig2_24_Tonic_log.
IF  ((exp_type = "21U") OR (exp_type = "22U")) picU_csm5_Tonic_log=Trig2_25_Tonic_log.
IF  ((exp_type = "21U") OR (exp_type = "22U")) picU_csm6_Tonic_log=Trig2_26_Tonic_log.
IF  ((exp_type = "21U") OR (exp_type = "22U")) picU_csp6_Tonic_log=Trig2_27_Tonic_log.

IF  ((exp_type = "21U") OR (exp_type = "22U")) vidD_csm1_Tonic_log=Trig2_30_Tonic_log.
IF  ((exp_type = "21U") OR (exp_type = "22U")) vidD_csp1_Tonic_log=Trig2_31_Tonic_log.
IF  ((exp_type = "21U") OR (exp_type = "22U")) vidD_csp2_Tonic_log=Trig2_32_Tonic_log.
IF  ((exp_type = "21U") OR (exp_type = "22U")) vidD_csm2_Tonic_log=Trig2_33_Tonic_log.
IF  ((exp_type = "21U") OR (exp_type = "22U")) vidD_csp3_Tonic_log=Trig2_34_Tonic_log.
IF  ((exp_type = "21U") OR (exp_type = "22U")) vidD_csm3_Tonic_log=Trig2_35_Tonic_log.
IF  ((exp_type = "21U") OR (exp_type = "22U")) vidD_csm4_Tonic_log=Trig2_36_Tonic_log.
IF  ((exp_type = "21U") OR (exp_type = "22U")) vidD_csp4_Tonic_log=Trig2_37_Tonic_log.
IF  ((exp_type = "21U") OR (exp_type = "22U")) vidD_csm5_Tonic_log=Trig2_38_Tonic_log.
IF  ((exp_type = "21U") OR (exp_type = "22U")) vidD_csp5_Tonic_log=Trig2_39_Tonic_log.
IF  ((exp_type = "21U") OR (exp_type = "22U")) vidD_csm6_Tonic_log=Trig2_40_Tonic_log.
IF  ((exp_type = "21U") OR (exp_type = "22U")) vidD_csp6_Tonic_log=Trig2_41_Tonic_log.

IF  ((exp_type = "21U") OR (exp_type = "22U")) picD_csp1_Tonic_log=Trig2_44_Tonic_log.
IF  ((exp_type = "21U") OR (exp_type = "22U")) picD_csm1_Tonic_log=Trig2_45_Tonic_log.
IF  ((exp_type = "21U") OR (exp_type = "22U")) picD_csm2_Tonic_log=Trig2_46_Tonic_log.
IF  ((exp_type = "21U") OR (exp_type = "22U")) picD_csp2_Tonic_log=Trig2_47_Tonic_log.
IF  ((exp_type = "21U") OR (exp_type = "22U")) picD_csp3_Tonic_log=Trig2_48_Tonic_log.
IF  ((exp_type = "21U") OR (exp_type = "22U")) picD_csm3_Tonic_log=Trig2_49_Tonic_log.
IF  ((exp_type = "21U") OR (exp_type = "22U")) picD_csm4_Tonic_log=Trig2_50_Tonic_log.
IF  ((exp_type = "21U") OR (exp_type = "22U")) picD_csp4_Tonic_log=Trig2_51_Tonic_log.
IF  ((exp_type = "21U") OR (exp_type = "22U")) picD_csm5_Tonic_log=Trig2_52_Tonic_log.
IF  ((exp_type = "21U") OR (exp_type = "22U")) picD_csp5_Tonic_log=Trig2_53_Tonic_log.
IF  ((exp_type = "21U") OR (exp_type = "22U")) picD_csp6_Tonic_log=Trig2_54_Tonic_log.
IF  ((exp_type = "21U") OR (exp_type = "22U")) picD_csm6_Tonic_log=Trig2_55_Tonic_log.
EXECUTE.

* For exp_type = 21D or 22D:

IF  ((exp_type = "21D") OR (exp_type = "22D")) vidD_csp1_Tonic_log=Trig2_02_Tonic_log.
IF  ((exp_type = "21D") OR (exp_type = "22D")) vidD_csm1_Tonic_log=Trig2_03_Tonic_log.
IF  ((exp_type = "21D") OR (exp_type = "22D")) vidD_csm2_Tonic_log=Trig2_04_Tonic_log.
IF  ((exp_type = "21D") OR (exp_type = "22D")) vidD_csp2_Tonic_log=Trig2_05_Tonic_log.
IF  ((exp_type = "21D") OR (exp_type = "22D")) vidD_csm3_Tonic_log=Trig2_06_Tonic_log.
IF  ((exp_type = "21D") OR (exp_type = "22D")) vidD_csp3_Tonic_log=Trig2_07_Tonic_log.
IF  ((exp_type = "21D") OR (exp_type = "22D")) vidD_csp4_Tonic_log=Trig2_08_Tonic_log.
IF  ((exp_type = "21D") OR (exp_type = "22D")) vidD_csm4_Tonic_log=Trig2_09_Tonic_log.
IF  ((exp_type = "21D") OR (exp_type = "22D")) vidD_csp5_Tonic_log=Trig2_10_Tonic_log.
IF  ((exp_type = "21D") OR (exp_type = "22D")) vidD_csm5_Tonic_log=Trig2_11_Tonic_log.
IF  ((exp_type = "21D") OR (exp_type = "22D")) vidD_csp6_Tonic_log=Trig2_12_Tonic_log.
IF  ((exp_type = "21D") OR (exp_type = "22D")) vidD_csm6_Tonic_log=Trig2_13_Tonic_log.

IF  ((exp_type = "21D") OR (exp_type = "22D")) picD_csm1_Tonic_log=Trig2_16_Tonic_log.
IF  ((exp_type = "21D") OR (exp_type = "22D")) picD_csp1_Tonic_log=Trig2_17_Tonic_log.
IF  ((exp_type = "21D") OR (exp_type = "22D")) picD_csp2_Tonic_log=Trig2_18_Tonic_log.
IF  ((exp_type = "21D") OR (exp_type = "22D")) picD_csm2_Tonic_log=Trig2_19_Tonic_log.
IF  ((exp_type = "21D") OR (exp_type = "22D")) picD_csp3_Tonic_log=Trig2_20_Tonic_log.
IF  ((exp_type = "21D") OR (exp_type = "22D")) picD_csm3_Tonic_log=Trig2_21_Tonic_log.
IF  ((exp_type = "21D") OR (exp_type = "22D")) picD_csm4_Tonic_log=Trig2_22_Tonic_log.
IF  ((exp_type = "21D") OR (exp_type = "22D")) picD_csp4_Tonic_log=Trig2_23_Tonic_log.
IF  ((exp_type = "21D") OR (exp_type = "22D")) picD_csp5_Tonic_log=Trig2_24_Tonic_log.
IF  ((exp_type = "21D") OR (exp_type = "22D")) picD_csm5_Tonic_log=Trig2_25_Tonic_log.
IF  ((exp_type = "21D") OR (exp_type = "22D")) picD_csm6_Tonic_log=Trig2_26_Tonic_log.
IF  ((exp_type = "21D") OR (exp_type = "22D")) picD_csp6_Tonic_log=Trig2_27_Tonic_log.

IF  ((exp_type = "21D") OR (exp_type = "22D")) vidU_csm1_Tonic_log=Trig2_30_Tonic_log.
IF  ((exp_type = "21D") OR (exp_type = "22D")) vidU_csp1_Tonic_log=Trig2_31_Tonic_log.
IF  ((exp_type = "21D") OR (exp_type = "22D")) vidU_csp2_Tonic_log=Trig2_32_Tonic_log.
IF  ((exp_type = "21D") OR (exp_type = "22D")) vidU_csm2_Tonic_log=Trig2_33_Tonic_log.
IF  ((exp_type = "21D") OR (exp_type = "22D")) vidU_csp3_Tonic_log=Trig2_34_Tonic_log.
IF  ((exp_type = "21D") OR (exp_type = "22D")) vidU_csm3_Tonic_log=Trig2_35_Tonic_log.
IF  ((exp_type = "21D") OR (exp_type = "22D")) vidU_csm4_Tonic_log=Trig2_36_Tonic_log.
IF  ((exp_type = "21D") OR (exp_type = "22D")) vidU_csp4_Tonic_log=Trig2_37_Tonic_log.
IF  ((exp_type = "21D") OR (exp_type = "22D")) vidU_csm5_Tonic_log=Trig2_38_Tonic_log.
IF  ((exp_type = "21D") OR (exp_type = "22D")) vidU_csp5_Tonic_log=Trig2_39_Tonic_log.
IF  ((exp_type = "21D") OR (exp_type = "22D")) vidU_csm6_Tonic_log=Trig2_40_Tonic_log.
IF  ((exp_type = "21D") OR (exp_type = "22D")) vidU_csp6_Tonic_log=Trig2_41_Tonic_log.

IF  ((exp_type = "21D") OR (exp_type = "22D")) picU_csp1_Tonic_log=Trig2_44_Tonic_log.
IF  ((exp_type = "21D") OR (exp_type = "22D")) picU_csm1_Tonic_log=Trig2_45_Tonic_log.
IF  ((exp_type = "21D") OR (exp_type = "22D")) picU_csm2_Tonic_log=Trig2_46_Tonic_log.
IF  ((exp_type = "21D") OR (exp_type = "22D")) picU_csp2_Tonic_log=Trig2_47_Tonic_log.
IF  ((exp_type = "21D") OR (exp_type = "22D")) picU_csp3_Tonic_log=Trig2_48_Tonic_log.
IF  ((exp_type = "21D") OR (exp_type = "22D")) picU_csm3_Tonic_log=Trig2_49_Tonic_log.
IF  ((exp_type = "21D") OR (exp_type = "22D")) picU_csm4_Tonic_log=Trig2_50_Tonic_log.
IF  ((exp_type = "21D") OR (exp_type = "22D")) picU_csp4_Tonic_log=Trig2_51_Tonic_log.
IF  ((exp_type = "21D") OR (exp_type = "22D")) picU_csm5_Tonic_log=Trig2_52_Tonic_log.
IF  ((exp_type = "21D") OR (exp_type = "22D")) picU_csp5_Tonic_log=Trig2_53_Tonic_log.
IF  ((exp_type = "21D") OR (exp_type = "22D")) picU_csp6_Tonic_log=Trig2_54_Tonic_log.
IF  ((exp_type = "21D") OR (exp_type = "22D")) picU_csm6_Tonic_log=Trig2_55_Tonic_log.
EXECUTE.


* Compute average + SD of SCR per subject for later z-score calculation:


COMPUTE Tonic_log_avg=MEAN(
vidU_csm1_Tonic_log,vidU_csp1_Tonic_log,vidU_csp2_Tonic_log,vidU_csm2_Tonic_log,
vidU_csp3_Tonic_log,vidU_csm3_Tonic_log,vidU_csm4_Tonic_log,vidU_csp4_Tonic_log,
vidU_csm5_Tonic_log,vidU_csp5_Tonic_log,vidU_csm6_Tonic_log,vidU_csp6_Tonic_log,
picU_csp1_Tonic_log,picU_csm1_Tonic_log,picU_csm2_Tonic_log,picU_csp2_Tonic_log,
picU_csp3_Tonic_log,picU_csm3_Tonic_log,picU_csm4_Tonic_log,picU_csp4_Tonic_log,
picU_csm5_Tonic_log,picU_csp5_Tonic_log,picU_csp6_Tonic_log,picU_csm6_Tonic_log,
vidD_csp1_Tonic_log,vidD_csm1_Tonic_log,vidD_csm2_Tonic_log,vidD_csp2_Tonic_log,
vidD_csm3_Tonic_log,vidD_csp3_Tonic_log,vidD_csp4_Tonic_log,vidD_csm4_Tonic_log,
vidD_csp5_Tonic_log,vidD_csm5_Tonic_log,vidD_csp6_Tonic_log,vidD_csm6_Tonic_log,
picD_csm1_Tonic_log,picD_csp1_Tonic_log,picD_csp2_Tonic_log,picD_csm2_Tonic_log,
picD_csp3_Tonic_log,picD_csm3_Tonic_log,picD_csm4_Tonic_log,picD_csp4_Tonic_log,
picD_csp5_Tonic_log,picD_csm5_Tonic_log,picD_csm6_Tonic_log,picD_csp6_Tonic_log).
EXECUTE.

COMPUTE Tonic_log_sd=SD(
vidU_csm1_Tonic_log,vidU_csp1_Tonic_log,vidU_csp2_Tonic_log,vidU_csm2_Tonic_log,
vidU_csp3_Tonic_log,vidU_csm3_Tonic_log,vidU_csm4_Tonic_log,vidU_csp4_Tonic_log,
vidU_csm5_Tonic_log,vidU_csp5_Tonic_log,vidU_csm6_Tonic_log,vidU_csp6_Tonic_log,
picU_csp1_Tonic_log,picU_csm1_Tonic_log,picU_csm2_Tonic_log,picU_csp2_Tonic_log,
picU_csp3_Tonic_log,picU_csm3_Tonic_log,picU_csm4_Tonic_log,picU_csp4_Tonic_log,
picU_csm5_Tonic_log,picU_csp5_Tonic_log,picU_csp6_Tonic_log,picU_csm6_Tonic_log,
vidD_csp1_Tonic_log,vidD_csm1_Tonic_log,vidD_csm2_Tonic_log,vidD_csp2_Tonic_log,
vidD_csm3_Tonic_log,vidD_csp3_Tonic_log,vidD_csp4_Tonic_log,vidD_csm4_Tonic_log,
vidD_csp5_Tonic_log,vidD_csm5_Tonic_log,vidD_csp6_Tonic_log,vidD_csm6_Tonic_log,
picD_csm1_Tonic_log,picD_csp1_Tonic_log,picD_csp2_Tonic_log,picD_csm2_Tonic_log,
picD_csp3_Tonic_log,picD_csm3_Tonic_log,picD_csm4_Tonic_log,picD_csp4_Tonic_log,
picD_csp5_Tonic_log,picD_csm5_Tonic_log,picD_csm6_Tonic_log,picD_csp6_Tonic_log).
EXECUTE.


* Calculate z-transformed indices
* (=> all ss have average SCR = 0, SD= 1):

COMPUTE vidU_csm1_Tonic_logZ=(vidU_csm1_Tonic_log - Tonic_log_avg) / Tonic_log_sd.
EXECUTE.

COMPUTE vidU_csm2_Tonic_logZ=(vidU_csm2_Tonic_log - Tonic_log_avg) / Tonic_log_sd.
EXECUTE.

COMPUTE vidU_csm3_Tonic_logZ=(vidU_csm3_Tonic_log - Tonic_log_avg) / Tonic_log_sd.
EXECUTE.

COMPUTE vidU_csm4_Tonic_logZ=(vidU_csm4_Tonic_log - Tonic_log_avg) / Tonic_log_sd.
EXECUTE.

COMPUTE vidU_csm5_Tonic_logZ=(vidU_csm5_Tonic_log - Tonic_log_avg) / Tonic_log_sd.
EXECUTE.

COMPUTE vidU_csm6_Tonic_logZ=(vidU_csm6_Tonic_log - Tonic_log_avg) / Tonic_log_sd.
EXECUTE.

COMPUTE vidU_csp1_Tonic_logZ=(vidU_csp1_Tonic_log - Tonic_log_avg) / Tonic_log_sd.
EXECUTE.

COMPUTE vidU_csp2_Tonic_logZ=(vidU_csp2_Tonic_log - Tonic_log_avg) / Tonic_log_sd.
EXECUTE.

COMPUTE vidU_csp3_Tonic_logZ=(vidU_csp3_Tonic_log - Tonic_log_avg) / Tonic_log_sd.
EXECUTE.

COMPUTE vidU_csp4_Tonic_logZ=(vidU_csp4_Tonic_log - Tonic_log_avg) / Tonic_log_sd.
EXECUTE.

COMPUTE vidU_csp5_Tonic_logZ=(vidU_csp5_Tonic_log - Tonic_log_avg) / Tonic_log_sd.
EXECUTE.

COMPUTE vidU_csp6_Tonic_logZ=(vidU_csp6_Tonic_log - Tonic_log_avg) / Tonic_log_sd.
EXECUTE.

COMPUTE picU_csm1_Tonic_logZ=(picU_csm1_Tonic_log - Tonic_log_avg) / Tonic_log_sd.
EXECUTE.

COMPUTE picU_csm2_Tonic_logZ=(picU_csm2_Tonic_log - Tonic_log_avg) / Tonic_log_sd.
EXECUTE.

COMPUTE picU_csm3_Tonic_logZ=(picU_csm3_Tonic_log - Tonic_log_avg) / Tonic_log_sd.
EXECUTE.

COMPUTE picU_csm4_Tonic_logZ=(picU_csm4_Tonic_log - Tonic_log_avg) / Tonic_log_sd.
EXECUTE.

COMPUTE picU_csm5_Tonic_logZ=(picU_csm5_Tonic_log - Tonic_log_avg) / Tonic_log_sd.
EXECUTE.

COMPUTE picU_csm6_Tonic_logZ=(picU_csm6_Tonic_log - Tonic_log_avg) / Tonic_log_sd.
EXECUTE.

COMPUTE picU_csp1_Tonic_logZ=(picU_csp1_Tonic_log - Tonic_log_avg) / Tonic_log_sd.
EXECUTE.

COMPUTE picU_csp2_Tonic_logZ=(picU_csp2_Tonic_log - Tonic_log_avg) / Tonic_log_sd.
EXECUTE.

COMPUTE picU_csp3_Tonic_logZ=(picU_csp3_Tonic_log - Tonic_log_avg) / Tonic_log_sd.
EXECUTE.

COMPUTE picU_csp4_Tonic_logZ=(picU_csp4_Tonic_log - Tonic_log_avg) / Tonic_log_sd.
EXECUTE.

COMPUTE picU_csp5_Tonic_logZ=(picU_csp5_Tonic_log - Tonic_log_avg) / Tonic_log_sd.
EXECUTE.

COMPUTE picU_csp6_Tonic_logZ=(picU_csp6_Tonic_log - Tonic_log_avg) / Tonic_log_sd.
EXECUTE.

COMPUTE vidD_csm1_Tonic_logZ=(vidD_csm1_Tonic_log - Tonic_log_avg) / Tonic_log_sd.
EXECUTE.

COMPUTE vidD_csm2_Tonic_logZ=(vidD_csm2_Tonic_log - Tonic_log_avg) / Tonic_log_sd.
EXECUTE.

COMPUTE vidD_csm3_Tonic_logZ=(vidD_csm3_Tonic_log - Tonic_log_avg) / Tonic_log_sd.
EXECUTE.

COMPUTE vidD_csm4_Tonic_logZ=(vidD_csm4_Tonic_log - Tonic_log_avg) / Tonic_log_sd.
EXECUTE.

COMPUTE vidD_csm5_Tonic_logZ=(vidD_csm5_Tonic_log - Tonic_log_avg) / Tonic_log_sd.
EXECUTE.

COMPUTE vidD_csm6_Tonic_logZ=(vidD_csm6_Tonic_log - Tonic_log_avg) / Tonic_log_sd.
EXECUTE.

COMPUTE vidD_csp1_Tonic_logZ=(vidD_csp1_Tonic_log - Tonic_log_avg) / Tonic_log_sd.
EXECUTE.

COMPUTE vidD_csp2_Tonic_logZ=(vidD_csp2_Tonic_log - Tonic_log_avg) / Tonic_log_sd.
EXECUTE.

COMPUTE vidD_csp3_Tonic_logZ=(vidD_csp3_Tonic_log - Tonic_log_avg) / Tonic_log_sd.
EXECUTE.

COMPUTE vidD_csp4_Tonic_logZ=(vidD_csp4_Tonic_log - Tonic_log_avg) / Tonic_log_sd.
EXECUTE.

COMPUTE vidD_csp5_Tonic_logZ=(vidD_csp5_Tonic_log - Tonic_log_avg) / Tonic_log_sd.
EXECUTE.

COMPUTE vidD_csp6_Tonic_logZ=(vidD_csp6_Tonic_log - Tonic_log_avg) / Tonic_log_sd.
EXECUTE.

COMPUTE picD_csm1_Tonic_logZ=(picD_csm1_Tonic_log - Tonic_log_avg) / Tonic_log_sd.
EXECUTE.

COMPUTE picD_csm2_Tonic_logZ=(picD_csm2_Tonic_log - Tonic_log_avg) / Tonic_log_sd.
EXECUTE.

COMPUTE picD_csm3_Tonic_logZ=(picD_csm3_Tonic_log - Tonic_log_avg) / Tonic_log_sd.
EXECUTE.

COMPUTE picD_csm4_Tonic_logZ=(picD_csm4_Tonic_log - Tonic_log_avg) / Tonic_log_sd.
EXECUTE.

COMPUTE picD_csm5_Tonic_logZ=(picD_csm5_Tonic_log - Tonic_log_avg) / Tonic_log_sd.
EXECUTE.

COMPUTE picD_csm6_Tonic_logZ=(picD_csm6_Tonic_log - Tonic_log_avg) / Tonic_log_sd.
EXECUTE.

COMPUTE picD_csp1_Tonic_logZ=(picD_csp1_Tonic_log - Tonic_log_avg) / Tonic_log_sd.
EXECUTE.

COMPUTE picD_csp2_Tonic_logZ=(picD_csp2_Tonic_log - Tonic_log_avg) / Tonic_log_sd.
EXECUTE.

COMPUTE picD_csp3_Tonic_logZ=(picD_csp3_Tonic_log - Tonic_log_avg) / Tonic_log_sd.
EXECUTE.

COMPUTE picD_csp4_Tonic_logZ=(picD_csp4_Tonic_log - Tonic_log_avg) / Tonic_log_sd.
EXECUTE.

COMPUTE picD_csp5_Tonic_logZ=(picD_csp5_Tonic_log - Tonic_log_avg) / Tonic_log_sd.
EXECUTE.

COMPUTE picD_csp6_Tonic_logZ=(picD_csp6_Tonic_log - Tonic_log_avg) / Tonic_log_sd.
EXECUTE.


* ================================

* Compute average results over trials 2-6: 

COMPUTE vidU_cs2to6_Tonic_logZ=MEAN(
vidU_csp2_Tonic_logZ,vidU_csp3_Tonic_logZ,vidU_csp4_Tonic_logZ,vidU_csp5_Tonic_logZ,vidU_csp6_Tonic_logZ,
vidU_csm2_Tonic_logZ,vidU_csm3_Tonic_logZ,vidU_csm4_Tonic_logZ,vidU_csm5_Tonic_logZ,vidU_csm6_Tonic_logZ).
EXECUTE.

COMPUTE picU_cs2to6_Tonic_logZ=MEAN(
picU_csp2_Tonic_logZ,picU_csp3_Tonic_logZ,picU_csp4_Tonic_logZ,picU_csp5_Tonic_logZ,picU_csp6_Tonic_logZ,
picU_csm2_Tonic_logZ,picU_csm3_Tonic_logZ,picU_csm4_Tonic_logZ,picU_csm5_Tonic_logZ,picU_csm6_Tonic_logZ).
EXECUTE.

COMPUTE vidD_cs2to6_Tonic_logZ=MEAN(
vidD_csp2_Tonic_logZ,vidD_csp3_Tonic_logZ,vidD_csp4_Tonic_logZ,vidD_csp5_Tonic_logZ,vidD_csp6_Tonic_logZ,
vidD_csm2_Tonic_logZ,vidD_csm3_Tonic_logZ,vidD_csm4_Tonic_logZ,vidD_csm5_Tonic_logZ,vidD_csm6_Tonic_logZ).
EXECUTE.

COMPUTE picD_cs2to6_Tonic_logZ=MEAN(
picD_csp2_Tonic_logZ,picD_csp3_Tonic_logZ,picD_csp4_Tonic_logZ,picD_csp5_Tonic_logZ,picD_csp6_Tonic_logZ,
picD_csm2_Tonic_logZ,picD_csm3_Tonic_logZ,picD_csm4_Tonic_logZ,picD_csm5_Tonic_logZ,picD_csm6_Tonic_logZ).
EXECUTE.


* ====================================================================
* =========  Document name: SCR13_n39_stats_SCL.sps   =========
* ====================================================================


* Select N=39 subjects ok for SCR:

FILTER OFF.
USE ALL.
EXECUTE.


* 3-way (stage x sugg x order) MANOVA => average SCL during trial excluding first trial of each condition (Tonic_logZ) 

GLM vidU_cs2to6_Tonic_logZ vidD_cs2to6_Tonic_logZ picU_cs2to6_Tonic_logZ picD_cs2to6_Tonic_logZ BY 
    order
  /WSFACTOR=stage 2 Polynomial sugg 2 Polynomial 
  /METHOD=SSTYPE(3)
  /PLOT=PROFILE(sugg*stage*order sugg*order*stage sugg*stage stage*sugg sugg stage) TYPE=LINE ERRORBAR=CI MEANREFERENCE=NO 
    YAXIS=AUTO
  /PRINT=DESCRIPTIVE ETASQ 
  /CRITERIA=ALPHA(.05)
  /WSDESIGN=stage sugg stage*sugg
  /DESIGN=order.


* post-hoch 2-way (sugg x order) ANOVAS separately for each stage:

* stage vid:

GLM vidU_cs2to6_Tonic_logZ vidD_cs2to6_Tonic_logZ BY order
  /WSFACTOR=sugg 2 Polynomial 
  /METHOD=SSTYPE(3)
  /PLOT=PROFILE(sugg sugg*order order) TYPE=LINE ERRORBAR=CI MEANREFERENCE=NO YAXIS=AUTO
  /PRINT=DESCRIPTIVE ETASQ 
  /CRITERIA=ALPHA(.05)
  /WSDESIGN=sugg 
  /DESIGN=order.

* stage pic:

GLM picU_cs2to6_Tonic_logZ picD_cs2to6_Tonic_logZ BY order
  /WSFACTOR=sugg 2 Polynomial 
  /METHOD=SSTYPE(3)
  /PLOT=PROFILE(sugg sugg*order order) TYPE=LINE ERRORBAR=CI MEANREFERENCE=NO YAXIS=AUTO
  /PRINT=DESCRIPTIVE ETASQ 
  /CRITERIA=ALPHA(.05)
  /WSDESIGN=sugg 
  /DESIGN=order.


* posthoc t-tests for stage x sugg:

* U vs D:

T-TEST PAIRS=vidU_cs2to6_Tonic_logZ picU_cs2to6_Tonic_logZ WITH vidD_cs2to6_Tonic_logZ 
    picD_cs2to6_Tonic_logZ (PAIRED)
  /CRITERIA=CI(.9500)
  /MISSING=ANALYSIS.

* vid vs pic:

T-TEST PAIRS=vidU_cs2to6_Tonic_logZ vidD_cs2to6_Tonic_logZ WITH picU_cs2to6_Tonic_logZ 
    picD_cs2to6_Tonic_logZ (PAIRED)
  /CRITERIA=CI(.9500)
  /MISSING=ANALYSIS.
