# Supplementary material for: The causal role of affect sharing in driving vicarious fear learning
Source: PLoS One. 2022 Nov 18;17(11):e0277793. doi: 10.1371/journal.pone.0277793 (PMC9674158; doi:10.1371/journal.pone.0277793)
Supplement: S2 File — (ZIP) [file pone.0277793.s002.zip › S2_File/self01_n39_stats_selfreport.sps]

* Encoding: UTF-8.

* Use dataset: 
GET 
  FILE='C:\mydir\n39_hypols_all.sav'. 
DATASET NAME DataSet1 WINDOW=FRONT.

* Select N=39 subjects ok for SCR:

FILTER OFF.
USE ALL.
EXECUTE.

* Unpleasantness: target (model/self) x sugg x order 3-way ANOVA

GLM unp_self_U unp_self_D unp_model_U unp_model_D BY order
  /WSFACTOR=target 2 Polynomial sugg 2 Polynomial 
  /METHOD=SSTYPE(3)
  /PLOT=PROFILE(target*sugg target*sugg*order order*target*sugg) TYPE=LINE ERRORBAR=SE(1) 
    MEANREFERENCE=NO YAXIS=AUTO
  /EMMEANS=TABLES(target) 
  /EMMEANS=TABLES(sugg) 
  /EMMEANS=TABLES(target*sugg) 
  /PRINT=DESCRIPTIVE ETASQ 
  /CRITERIA=ALPHA(.05)
  /WSDESIGN=target sugg target*sugg
  /DESIGN=order.


* 2-way (order x symp) ANOVA sympathy:

GLM symp_U symp_D BY order
  /WSFACTOR=sugg 2 Polynomial 
  /METHOD=SSTYPE(3)
  /PLOT=PROFILE(sugg*order) TYPE=LINE ERRORBAR=SE(1) MEANREFERENCE=NO YAXIS=AUTO
  /EMMEANS=TABLES(sugg) 
  /EMMEANS=TABLES(order) 
  /EMMEANS=TABLES(order*sugg) 
  /PRINT=DESCRIPTIVE ETASQ 
  /CRITERIA=ALPHA(.05)
  /WSDESIGN=sugg 
  /DESIGN=order.


* ========== VICARIOUS SENSATIONS: ===============

* McNemar klassische Methode in SPSS:
* For vicarious pain:

NPAR TESTS
  /MCNEMAR=vicpain_self_U WITH vicpain_self_D (PAIRED)
  /STATISTICS DESCRIPTIVES 
  /MISSING ANALYSIS.

* For any vicarious sensations (painful and not):

NPAR TESTS
  /MCNEMAR=sensORpain_self_U WITH sensORpain_self_D (PAIRED)
  /STATISTICS DESCRIPTIVES 
  /MISSING ANALYSIS.

* Where did they have these sensations:

FREQUENCIES VARIABLES=vidU_pain_wherecat vidD_pain_wherecat
  /ORDER=ANALYSIS.


* =========== CONTINGENCY MEMORY: =========

* Learning stage: 3-way ANOVA order x sugg x CS => n shocks to model during video

GLM nshock_vidU_Csp nshock_vidU_Csm nshock_vidD_Csp nshock_vidD_Csm BY order
  /WSFACTOR=sugg 2 Polynomial CS 2 Polynomial 
  /METHOD=SSTYPE(3)
  /PLOT=PROFILE(sugg*CS sugg*CS*order sugg*order) TYPE=LINE ERRORBAR=SE(1) MEANREFERENCE=NO YAXIS=AUTO
  /EMMEANS=TABLES(sugg) 
  /EMMEANS=TABLES(sugg*CS) 
  /EMMEANS=TABLES(CS) 
  /PRINT=DESCRIPTIVE ETASQ 
  /CRITERIA=ALPHA(.05)
  /WSDESIGN=sugg CS sugg*CS
  /DESIGN=order.

  
* Learning stage: 3-way ANOVA order x sugg x CS => absolute error in "n shocks to model during video"-estimation

GLM nshock_abserr_vidU_Csp nshock_abserr_vidU_Csm nshock_abserr_vidD_Csp nshock_abserr_vidD_Csm BY order
  /WSFACTOR=sugg 2 Polynomial CS 2 Polynomial 
  /METHOD=SSTYPE(3)
  /PLOT=PROFILE(sugg*CS sugg*CS*order sugg*order) TYPE=LINE ERRORBAR=SE(1) MEANREFERENCE=NO YAXIS=AUTO
  /EMMEANS=TABLES(sugg) 
  /EMMEANS=TABLES(sugg*CS) 
  /EMMEANS=TABLES(CS) 
  /PRINT=DESCRIPTIVE ETASQ 
  /CRITERIA=ALPHA(.05)
  /WSDESIGN=sugg CS sugg*CS
  /DESIGN=order.
